# Supplementary material for: Tumor-like proliferation of CCM3 knockout endothelial cells: insights from semaxinib treatment and transcriptome profiling of co-cultures
Source: Acta Neuropathol Commun. 2026 Apr 20;14:103. doi: 10.1186/s40478-026-02283-1 (PMC13126972; doi:10.1186/s40478-026-02283-1)
Supplement: Supplementary file 1 — Additional file 1. Results of the library screening. Proportion of green cells for each compound of the library and each run. [file 40478_2026_2283_MOESM1_ESM.xlsx]

## Sheet: Results of library screening
compound	proportion of green cells [%]
	run 1	run 2	run 3	run 4	mean	SD
CL-387785	29.14	27.78	0	24.1	20.255	13.6701
Chloropyramine hydrochloride	46.62	39.89	31.14	47.15	41.2	7.4766
Biochanin A	48.14	47.11	35.6	37.29	42.035	6.50515
Madecassic acid	32.05	44.32	27.35	24.69	32.1025	8.69485
Amlexanox	40.98	44.84	33.75	33.85	38.355	5.49081
BX-912	18.89	27.91	16.41	38.46	25.4175	10.001
BLU9931	33.33	60	87.5	25	51.4575	28.2881
Daphnetin	28.53	48.75	32.83	26.94	34.2625	9.97364
RPI-1	36.65	45.22	29.43	28.99	35.0725	7.62222
Sunitinib	25	53.85	100	0	44.7125	42.9263
2,5-Dihydroxybenzoic acid	28.21	42.08	34.73	22.46	31.87	8.45315
Tanshinone IIA	18.18	16.67	25		19.95	4.43812
A 77-01	31.83	44.63	23.88	28.9	32.31	8.84507
SGX-523	24.4	35.73	27.35	19.1	26.645	6.95225
LY2874455	20	40	52.63	100	53.1575	33.9953
Alantolactone	19.12	14.63	8.917	15.38	14.5118	4.21525
Bornyl acetate	50.24	50.71	35.78	19.27	39	14.8672
Lidocaine Hydrochloride hydrate	58.5	56.22	22.39	43.58	45.1725	16.5454
Nicotinamide N-oxide	37.63	50.82	26.85	26.47	35.4425	11.4832
Oxymatrine	40.53	53.13	32.04	41.87	41.8925	8.6643
SKF-86002	39.36	44.22	39.84	31.83	38.8125	5.14302
SD-208	46.27	50.53	40.36	22.46	39.905	12.355
ENMD-2076	47.06	46.67	28.57	28.57	37.7175	10.5638
Astilbin	33.18	52.84	37.51	43.39	41.73	8.50683
Sunitinib Malate	25	66.67	50	0	35.4175	29.1679
Bergenin	36.42	55.13	29.55	31.12	38.055	11.7567
Hesperetin	50.52	57.19	34.26	24.98	41.7375	14.7495
Tannic acid	19.8	15.69	20.63	20	19.03	2.25458
Tucatinib	31.25	23.99	25.42	28.89	27.3875	3.29598
AEE788	25.86	27.32	25.22	0	19.6	13.0962
Dacomitinib		100	50	10.53	53.51	44.8382
Sennoside B	37.86	51.54	44.69	51.77	46.465	6.61048
Glucosamine	51.51	46.86	30.15	39.78	42.075	9.29853
Lapatinib ditosylate monohydrate	43.92	41.55	52.78	56.25	48.625	7.01421
Formononetin	29.18	49.91	33.28	62.58	43.7375	15.4318
Dexamethasone acetate	41.84	37.6	36.45	43.37	39.815	3.31502
BX471	31.2	40.12	23.7	35.45	32.6175	6.97237
Pexidartinib	41.69	76.71	40.9	51.64	52.735	16.7139
Taxifolin	49.89	44.86	32.51	36.6	40.965	7.8606
Asiaticoside	54.53	50.22	24.55	34.7	41	13.8848
Erlotinib	17.12	29.6	20.94	24.28	22.985	5.29199
Ferulic Acid	44.22	57.19	25.95	45.02	43.095	12.8788
Acetylcysteine	38.06	49.28	39.73	41.44	42.1275	4.96399
Khellin	45.92	47.37	30.97	30	38.565	9.35712
Danusertib	20.9	14.93	19.57	8.571	15.9927	5.57045
K02288	33.93	46.51	34.75	20.06	33.8125	10.8205
ALK-IN-1	38.46	0	16.98	6.061	15.3752	16.9178
Monocrotaline	49.27	51.44	28.12	37.69	41.63	10.842
Sanguinarine chloride	50	0	80	0	32.5	39.4757
2-Benzothiazolamine	44.27	32.79	27.91	32.09	34.265	7.00933
Cepharanthine		20	16.67	25	20.5567	4.19281
Axitinib	19.18	45.91	32.08	11	27.0425	15.2811
Agerafenib	49.9	52.45	43.84	83.61	57.45	17.8099
Pazopanib	46.77	43.34	24	46.62	40.1825	10.9038
Neratinib	32.26	6.024	20	11.11	17.3485	11.497
Rhoifolin	40.96	46.62	31.43	44.37	40.845	6.69407
Methylthiouracil	35.28	30.64	21.13	36.61	30.915	7.00733
Acefylline	35.57	48.84	36.05	45.8	41.565	6.76304
Chrysophanol	48.84	56.06	44.7	27.68	44.32	12.0456
Crizotinib	0	66.67	14.29	0	20.24	31.6779
Rociletinib	23.28	20.56	7	12.5	15.835	7.45952
AG1024	42.42	29.07	30.85	17.54	29.97	10.1832
SRT3109	42.81	48.77	46.19	50.94	47.1775	3.49965
Foretinib	100	4	50	85.71	59.9275	42.8057
Carvedilol phosphate hemihydrate	32.34	76.39	22.51	28.28	39.88	24.6719
Gefitinib	41.04	54.56	42.07	36.75	43.605	7.65808
Norcantharidin	31.59	47.5	14.96	24.82	29.7175	13.6808
Genistein	22.5	26.44	20.88	20.32	22.535	2.76258
Pomalidomide	100	45	33.25	25.28	50.8825	33.7319
WHI-P154	15.03	20.23	18.21	21.04	18.6275	2.67734
Pelitinib	9.524	49.21	25	34.78	29.6285	16.6892
CUDC-101	40.91	65.22	100	33.33	59.865	30.0161
Lenvatinib	28.93	58.09	43.71	54.28	46.2525	13.0525
Diacerein	49.95	56.15	33.21	30.38	42.4225	12.5831
Fisetin	13.51	13.72	26.32	9.387	15.7342	7.33372
Imatinib Mesylate	50.88	55.59	52.6	40.91	49.995	6.36162
AZD2932	61.06	74.38	48.58	72.24	64.065	11.8609
Osimertinib	0	12.82		16.67	9.83	8.72796
Ginsenoside Rc	47.25	49.11	37.65	28.07	40.52	9.70087
Saracatinib	75	37.1	25.01	42.53	44.91	21.3548
Imatinib	47.95	65.22	36.4	42.23	47.95	12.4415
Y-320	10.53	66.67	23.53		33.5767	29.3875
VGX-1027	24.28	43.4	36.8	36.56	35.26	7.97667
SKLB1002	24.14	30	30.3	9.434	23.4685	9.77664
AG490	17.91	44.35	32.31	40.66	33.8075	11.7342
CHIR-98014	28.57	43.75	46.67	28.57	36.89	9.68079
LDN-214117	21.19	37.35	34.35	16.49	27.345	10.0811
AMG-337	47.15	56.03	52.99	40.84	49.2525	6.71054
Benidipine hydrochloride	21.13	34.67	26.47	33.16	28.8575	6.26395
Afatinib Dimaleate	5.882	14.29	19.05	25	16.0555	8.07441
AG1557	20.59	0	50	33.33	25.98	21.095
Canertinib	0.7246	7.143	9.677	6.667	6.0529	3.78991
WS3	23.08	16.67	10.71	0	12.615	9.81031
Masitinib	42.11	23.73	28.14	26.32	30.075	8.22485
AZD4547	14.79	23.51	23.56	19.05	20.2275	4.19656
URMC-099	0	0	33.33	100	33.3325	47.1405
Orantinib	40.12	59.67	33.82	18.13	37.935	17.1887
Nintedanib	31.11	82.86	59.38	42.86	54.0525	22.4342
WHI-P258	62.68	56.65	33.41	57.66	52.6	13.0623
Cediranib	40	21.21	20.83	17.39	24.8575	10.2402
Altiratinib	100	100	100	98.15	99.5375	0.925
Poziotinib	0	43.33	14.29	23.08	20.175	18.1315
SB225002	25	30	33.33	30.77	29.775	3.48709
NSC5844	52.24	58.35	28.89	45.34	46.205	12.708
Ginsenoside Rh1	45.69	61.71	37.4	33.15	44.4875	12.6073
Cabozantinib S-malate	43.45	8.696	27.1	11.67	22.729	15.9968
WHI-P180	73.27	67.2	57.73	55.94	63.535	8.15648
UNBS5162	16	23.44	21.89	10.47	17.95	5.9278
AG-1478	76.22	75.8	56.81	60.75	67.395	10.0784
OSI-930	23.53	29.17	16.67	14.29	20.915	6.75509
Capmatinib	54.67	43.07	32.63	23.81	38.545	13.3241
NS1643	21.49	47.09	33.02	34.37	33.9925	10.4713
Vandetanib	12.5	50	66.67	50	44.7925	22.9177
Ceritinib	0	33.33		37.5	23.61	20.5529
Apilimod	0	66.67	44.44	37.5	37.1525	27.7177
KI8751	14.71	16.95	20.5	21.21	18.3425	3.05568
Amuvatinib	33.33	40	12.5	23.08	27.2275	12.0344
PD153035	28.05	59.77	45	47.84	45.165	13.0819
AZD-3463	0	50	50	50	37.5	25
Motesanib	50.08	59.01	85.53	66.83	65.3625	15.0863
Amrinone	33.91	53.93	29.67	25.44	35.7375	12.6116
Regorafenib	23.08	26.67	23.19	16.48	22.355	4.25667
PD153035 hydrochloride	20	53.01	23.53	74.19	42.6825	25.695
Galunisertib	27.52	36.71	34.03		32.7533	4.72614
BIX02189	35.32	47.38	28.62	24.92	34.06	9.86818
Tyrphostin 23	39.11	58.14	41.9	46.73	46.47	8.39268
Alectinib	61.15	65.39	33.78	44.75	51.2675	14.6674
SSR128129E	50.47	56.81	31.76	37.79	44.2075	11.4625
Lapatinib	45.19	60.39	49.02	81.4	59	16.2687
NVP-BVU972	39.77	33.5	40.76	28.66	35.6725	5.67354
Kartogenin	42.85	94.47	38.84	58.81	58.7425	25.3321
PP121	17.21	20.13	15.77	14.88	16.9975	2.29843
AZ-5104	12.5	25	50	100	46.875	38.6962
LY-364947	36.66	32.57	76.34	39.41	46.245	20.2592
Infigratinib	20.51	37.37	27.27	29.03	28.545	6.93548
Tivantinib	36	42.86	100	50	57.215	29.0904
Sorafenib tosylate	7.692	32.26	25	22.89	21.9605	10.3243
Crenolanib	57.14	10.71	70	30.77	42.155	26.5725
ZM 306416	62.82	67.61	39.66	51.51	55.4	12.4769
BMS 777607	17.67	17.7	14.19	8.642	14.5505	4.2697
Pirfenidone	55.41	40.12	34.26	30.1	39.9725	11.0821
Bioymifi	53.85	25.93	22.58	50	38.09	16.1106
Dorsomorphin	22.44	48.71	38.47	45.82	38.86	11.7648
Tandutinib	50.28	38.35	43.78	42.96	43.8425	4.91229
Shikonin	28.57	0	36.36		21.6433	19.1441
Cabozantinib	18.02	13.33	19.01	11.63	15.4975	3.57567
Linifanib	41.1	35.23	25.33	63.78	41.36	16.302
Mutant EGFR inhibitor	0	25	30.77	50	26.4425	20.6153
KW-2449	26.8	27.27	14.78	28.76	24.4025	6.46918
DMH-1	27.64	41.21	34.66	29.33	33.21	6.11506
TAK-632	24.32	22.67	30.23	15.63	23.2125	6.00723
Royal Jelly acid	40.32	55.2	37.8	49.31	45.6575	8.05459
BIX02188	57.37	74.36	39.52	40.77	53.005	16.3975
Tivozanib	27.4	14.52	10.64	9.091	15.4128	8.31133
Tyrphostin A9	19.53	29.53	15.38	17.65	20.5225	6.2401
Semaxinib	100	83.29	85.36	71.38	85.0075	11.7411
MSDC 0160	57.15	50.22	26.6	36.72	42.6725	13.6665
ML347	49.28	57.91	42.4	67.47	54.265	10.8518
SKLB 610	49.45	44.44	48.75	40.13	45.6925	4.31962
Canertinib dihydrochloride	30	61.11	64.29	25	45.1	20.4662
Artemotil	32.17	45.15	28.71	25.23	32.815	8.69773
Aucubin	37.31	39.29	21.49	29.7	31.9475	8.10513
Picropodophyllin	52.63	40	25	50	41.9075	12.5162
Forsythoside B	37.81	44.12	35.49	37.18	38.65	3.77593
GSK583	41.68	53.73	26.95	21.34	35.925	14.6448
EBE-A22	0	50	40	100	47.5	41.1299
JI-101	28.57	14.81	33.33	42.68	29.8475	11.6126
Mesaconitine	46.35	61.13	45.42	30.12	45.755	12.6664
PP2	52.65	56.11	40.75	31.55	45.265	11.2641
Kaempferitrin	33.16	53.83	40.19	22.08	37.315	13.2964
Hydroxysafflor yellow A	59.92	46.94	31.48	33.22	42.89	13.2931
Pulchinenoside C	31.97	52.17	46.15	46.31	44.15	8.5895
Vactosertib	59.61	48.6	44.7		50.97	7.73238
NVP-ACC789	65.7	60.82	35.51	42.46	51.1225	14.4376
Sotuletinib	56.41	55.33	55.88	35.75	50.8425	10.0713
Negletein	52.74	63.28	25.34	21.07	40.6075	20.624
Isosteviol	31.67	53.94	38.55	37.34	40.375	9.52765
ZK 756326	39.5	56.36	49.5	48.28	48.41	6.92328
S49076	47.8	74.21	33.77	38.84	48.655	17.9971
Cyasterone	49.72	46.83	44.65	54.05	48.8125	4.0625
Olmutinib	33.33	40	62.5	0	33.9575	25.8502
Telatinib	27.68	55.31	33.66	26.26	35.7275	13.443
CP-724714	42.55	35.8	56.44	33.25	42.01	10.3894
β-Anhydroicaritin	40.31	50.52	34.53	39.24	41.15	6.73238
Dorsomorphin dihydrochloride	31.25	47.83	100	50	57.27	29.6921
(E)-SIS3	20	19	19.44	13.04	17.87	3.2459
Sapitinib	56.64	57.01	33.15	33.94	45.185	13.4454
Vicriviroc maleate	60.88	82.8	31.68	52.08	56.86	21.1812
RG14620	45.32	76.04	37.48	34.2	48.26	19.0986
SU5205	25.98	47.21	22.6	26.87	30.665	11.1823
Mulberroside A	57.39	52.62	33.11	34.84	44.49	12.3171
Trilobatin	41.14	52.15	30.43	54.71	44.6075	11.1352
Baohuoside I	21.43	25.97	11.03	10.61	17.26	7.66569
NVP-BAW2881	23.08	36	34.69		31.2567	7.11143
Linsitinib	32.23	50.33	36.14	59.99	44.6725	12.8355
Allitinib tosylate	30	6.897	100	19.23	39.0317	41.7271
Nazartinib	18	18.79	29.67	7.586	18.5115	9.02252
CHIR-124	27.27	50	28.57	0	26.46	20.4888
Berberrubine chloride	44.45	29.23	80.27	46.32	50.0675	21.5406
Linarin	37.53	55.35	47.29	38.91	44.77	8.26728
Ribociclib	33.76	26.15	19.6	25.77	26.32	5.7978
BFH772	75.11	81.18	43.19	29.22	57.175	24.9998
PF 477736	8.772	25.53	33.33	50	29.408	17.1299
Tepotinib	0	0	24	8.182	8.0455	11.3141
FIIN-2		12.2	66.67	41.67	40.18	27.2656
NVP-AEW541	71.43	25	50	33.33	44.94	20.4916
Picropodophyllotoxin	42.86	50	47.06	23.53	40.8625	11.9207
Taurochenodeoxycholic Acid	48.57	61.15	62.39	38.65	52.69	11.251
X-376	36.36	25	25	12.5	24.715	9.74636
Osimertinib mesylate	0	16.67	33.33	5.882	13.9705	14.6364
Avitinib		25	40	27.78	30.9267	7.97973
Vadimezan	36.81	59.68	29.53	34.86	40.22	13.3332
FIIN-3	20	30	23.08	0	18.27	12.8778
PHA-665752	100	100	100	91.67	97.9175	4.165
HOMOPLANTAGININ	52.73	72.16	39.74	59.81	56.11	13.5486
Sciadopitysin	44.35	77.78	69.29	30.24	55.415	21.9767
20(S)-Ginsenoside Rg3	42.36	50.88	45.14	30.76	42.285	8.46279
Avitinib maleate	11.76	7.317	25	16.67	15.1867	7.57574
SUN11602	39.36	46.67	24.92	17.19	32.035	13.4019
Merestinib	26.43	40.43	28.4	25.25	30.1275	6.99017
Fisogatinib	35.28	69.57	28.15	38.19	42.7975	18.3399
Butein	32.9	67.56	46.75	28.11	43.83	17.6845
Ginsenoside Rg5	21.12	33.64	30.25	44.46	32.3675	9.64085
Geraniin	20.88	69.56	24.38	31.24	36.515	22.4463
Mubritinib	31.09	46.58	21.58	32.31	32.89	10.3103
Zorifertinib	60.51	63.28	36.61	42.48	50.72	13.173
Prim-O-glucosylcimifugin	51.83	51.27	28.61	74.68	51.5975	18.8095
WZ4002	31.23	38.17	17.75	39.6	31.6875	9.98488
SU5214	35.06	48.65	31.08	32.9	36.9225	7.98579
Halofuginone hydrobromide	46.88	0	66.67	80	48.3875	35.0106
Ferulic acid sodium	46.33	63.88	42.69	53.96	51.715	9.37152
Trifolirhizin	56.44	60.4	38.68	53.07	52.1475	9.46492
Inosine pranobex	46.25	39.11	44.83	21.31	37.875	11.4664
YM-90709	99.98	99.64	100	97.1	99.18	1.39647
Astragaloside II	38.71	57.95	23.72	35.54	38.98	14.1967
Bisindolylmaleimide I	97.92	86.36	92.98	76.47	88.4325	9.27522
PD168393	25.56	20.82	14.72	15.83	19.2325	4.98321
MGCD-265 analog	27.93	44.83	22.67	15.55	27.745	12.4687
Xanthatin	85.71	59.05	10	23.08	44.46	34.4433
Hypaconitine	48.78	48.66	28.82	32.23	39.6225	10.5968
Atractylenolide I	58.95	50.23	23.54	30.25	40.7425	16.6087
SGI-7079	25	7.692	7.143	12.5	13.0838	8.30063
AZD3759 hydrochloride	52.97	59.98	40.55	69.8	55.825	12.3023
PQ401 hydrochloride (196868-63-0(free base))	75	41.18	0	7.075	30.8138	34.5104
Capmatinib 2HCl	53.1	48.3	43.62	17.18	40.55	16.0535
AMG-208	42.38	64.48	34.05	43.44	46.0875	12.9607
LY3200882	16.82	30.04	71.3	31.09	37.3125	23.5705
NSC 228155	73.68	100	50	35	64.67	28.4307
Hederacoside D	43.63	55.78	27.31	26.29	38.2525	14.13
AG 555	21.62	29.06	10.67	13.57	18.73	8.2996
Roblitinib	49.07	69.39	43.48	24.7	46.66	18.3922
Hispidol	52.49	74.17	48.43	53.72	57.2025	11.5353
CNX-2006	31.58	14.58	42.11	24.24	28.1275	11.6344
Tyrphostin AG 528	25.48	30.02	38.22	20	28.43	7.70583
SM 16	20.62	38.86	31.68	43.09	33.5625	9.83004
WZ-3146	7.692	12.07	0	12.5	8.0655	5.79921
Linalool	37.3	50.88	36.17	25.11	37.365	10.5558
ON123300	29.65	15.7	19.03	17.56	20.485	6.26009
Sulfatinib	32.91	39.73	28.57	19.05	30.065	8.66163
Esonarimod	51.66	54.39	46.08	56.1	52.0575	4.38448
JNJ-38877605	28.47	49.48	36.25	33.31	36.8775	8.99314
R-7050	33.33	11.76	100	12.5	39.3975	41.6204
SRI-011381 hydrochloride	29.4	49.16	26.06	28.4	33.255	10.6953
(E)-AG 99	39.74	69.49	46.67	38.78	48.67	14.3182
20(R)-Ginsenoside Rg2	31.36	38.3	30.41	30.7	32.6925	3.75941
Tyrphostin AG 879	31.21	95.9	37.54	13.65	44.575	35.6778
Reparixin	33.34	55.24	37.33	23.77	37.42	13.1723
AX-024 hydrochloride	51.98	56.69	22.58	33.34	41.1475	15.9648
SU 5402	33.3	65.63	75.14	33.24	51.8275	21.7772
CCCP	22.36	30.23	20.65	20	23.31	4.71948
RAF265	19.29	28.48	18.72	10.27	19.19	7.44091
BIBF0775	22.28	19.34	18.68	31.4	22.925	5.8627
Neochlorogenic acid	58.43	68.37	23.77	44.85	48.855	19.303
MTX-211	31.2	38.17	28.57	14.68	28.155	9.85427
SU5408	50.89	80.39	40.91	47.2	54.8475	17.5197
Nampt-IN-1	22.22	21.05	23.26	13.16	19.9225	4.59783
CYC-116	18.8	11.67	13.46	10.16	13.5225	3.76803
SB297006	33.35	27.06	77.79	28.68	41.72	24.1941
Cabozantinib hydrochloride	26.58	22.58	19	26.32	23.62	3.58132
Cridanimod	47.69	73.04	64.92	30.47	54.03	18.9318
Esculentoside H	33.08	51.67	33.14	12.21	32.525	16.1237
Vatalanib dihydrochloride	30.2	50.52	71.63	47.48	49.9575	16.9952
hVEGF-IN-1	75	45.45	21.74	10	38.0475	28.7105
Sitravatinib	37.41	19.39	77.05	47.37	45.305	24.1242
BMS-813160	58.39	59.88	28.61	25.02	42.975	18.7273
Futibatinib	20.76	33.71	37.31	10.8	25.645	12.1841
Danirixin	52.63	77.34	34.75	42.21	51.7325	18.5799
EGFR-IN-12	30	27.78	69.23	40	41.7525	19.0739
Dexamethasone Sodium Phosphate	47.19	60.38	34.71	19.02	40.325	17.6518
CP-673451	19.35	15.51	27.95	21.68	21.1225	5.21432
AG 1406	52.66	40.37	32.08	52.09	44.3	9.92215
Flumatinib	11.76	45.45	0	19.05	19.065	19.2614
MSX-122	42.4	52.26	41.25	32.06	41.9925	8.26223
Nintedanib esylate	48.15	49.07	71.11	17.65	46.495	21.9644
Treprostinil Sodium	36.14	50.61	32.75	22.73	35.5575	11.5375
lavendustin C	51.66	65.49	72.23	23.34	53.18	21.6578
AG-494	28.65	53.18	37.37	19.17	34.5925	14.4496
AST 487	7.143	23.33	37.5	8.333	19.0765	14.3219
KRN-633	14.29	13.33	22.22	0	12.46	9.21258
CEP-40783	54.37	63.84	49.79	35.27	50.8175	11.9022
Lazertinib	42.11	59.79	32.28	18.95	38.2825	17.1949
AG-1557 hydrochloride (189290-58-2(free base))	0	16.28	21.43	17.86	13.8925	9.50888
TIC10	24.51	36.7	21.77	18.58	25.39	7.91983
Glumetinib	40.63	63.34	28.37	8.249	35.1472	23.0531
Multi-kinase inhibitor 1	47.23	41.53	19.87	51.5	40.0325	14.0484
Golvatinib	70	12.5	23.08	29.41	33.7475	25.1549
Ki20227	25.5	25.09	33.62	39.96	31.0425	7.12547
Roquinimex	36.43	60.63	40.28	29.31	41.6625	13.4368
Sinensetin	47.91	63.63	34.96	43.31	47.4525	12.0436
Alofanib	40.3	59.4	53.96	39.99	48.4125	9.80223
LIT927	29.82	56.26	24.32	34.9	36.325	13.9746
PD158780	46.83	65.9	52.82	45.02	52.6425	9.446
c-Kit-IN-1	10.14	11.61	6.02	7.5	8.8175	2.52381
Bindarit	40.71	53.52	28.49	32.74	38.865	11.005
EOC317	60.53	54.05	68.42	30	53.25	16.5764
SRI-011381	59.39	76.22	41.38	19.5	49.1225	24.3388
SJ000291942	48.19	70.48	48.61	40.33	51.9025	12.9572
Avapritinib	20.15	35.23	15.28	15.6	21.565	9.37758
KHS101 hydrochloride	26.09	30.77	9.524	7.143	18.3818	11.7991
Almonertinib	100	50	50	5.263	51.3158	38.706
Tyrosine kinase-IN-1	100	75	33.33	50	64.5825	29.1679
Oglufanide	57.33	19.23	31.51	23.55	32.905	17.0592
GSK547	42.63	49.35	26.77	26.22	36.2425	11.5871
AZD-5069	38.05	55.16	29.78	38.37	40.34	10.6501
TAS0728	47.99	50.18	38.46	53.47	47.525	6.44935
R-268712	31.47	33.05	35.59	43.64	35.9375	5.40819
Savolitinib	26.67	35.21	27.5	29.59	29.7425	3.84646
PRN1371	12.37	9.534	9.204	10.37	10.3695	1.42109
SCR-1481B1	34.62	28.02	31.52	23.87	29.5075	4.62536
SAR125884 hydrochlorid (1116743-46-4(free base))	49.06	35	63.16	40	46.805	12.359
HS-1371	66.67	4.167	33.33	71.43	43.8993	31.4474
Dihydroberberine	21.27	58.2	19.62	18.44	29.3825	19.2467
BMP signaling agonist sb4	24.75	16.41	8.955	17.32	16.8588	6.45898
RIPA-56	44.28	39.23	42.69	34.07	40.0675	4.52011
Ningetinib	25.32	45.57	20.14	16.9	26.9825	12.8677
Deacetylasperulosidic Acid	24.65	45.49	19.88	12.31	25.5825	14.211
NVP-ADW742	100		44.44	57.14	67.1933	29.1124
XYLOBIOSE	46.48	52.1	24.55	21.03	36.04	15.5375
AMG-47a	34.41	23.05	23.81	26.96	27.0575	5.18572
Decursinol angelate	25.94	48.01	31.79	29.66	33.85	9.74463
H3B-6527	100	0	100	18.18	54.545	53.0091
MAZ51	20.44	20.83	12.5	17.95	17.93	3.8382
Derazantinib	10	23.08	12.5	38.46	21.01	12.9412
BMS986260	37.35	30.66	25.81		31.2733	5.7944
ZD-4190	52.04	47.85	30.48	35.06	41.3575	10.2347
Navarixin	42.12	43.4	34.57	21.51	35.4	10.0462
ASP5878	25	28.57	30.56	50	33.5325	11.2167
Regorafenib Hydrochloride	16.67	21.88	0	83.33	30.47	36.4547
WZ8040	42.86	20	25	54.55	35.6025	15.9951
SX-682	41.59	27.4	32.29	10.83	28.0275	12.8874
AV-412	0	19.67	28.57	37.5	21.435	16.0371
EGFR-IN-7	50		66.67	15.38	44.0167	26.1633
cFMS Receptor Inhibitor II	41.32	28.25	28.99	30.91	32.3675	6.0727
GSK2982772	48.03	57.38	36.53	29.11	42.7625	12.472
SRI 31215 TFA	52.4	53.15	24.95	25.78	39.07	15.8318
C25-140	43.8	36.84	27.26	26.78	33.67	8.18995
JCN037	52.94	23.21	25	100	50.2875	35.8284
GSK3145095	45.51	39.54	36.83	20.55	35.6075	10.6731
c-Met inhibitor 1	57.73	51.11	35.37	45.94	47.5375	9.43839
Myristicin	46.78	47.73	30.37	36.93	40.4525	8.30791
Menthone	59.82	43.81	43.66	19.48	41.6925	16.6369
Pazopanib Hydrochloride	31.13	38.73	23.31	24.45	29.405	7.10944
Ossirene	100	37.04	6.667	31.58	43.8217	39.717
BMS-2	42.92	54.5	23.65	24.03	36.275	15.1177
BIO-013077-01	75.86	98.7	53.23	71.33	74.78	18.7051
Afatinib	7.692	40	25	0	18.173	17.9177
Lenvatinib mesylate	21.77	33.67	37.37	17.8	27.6525	9.35086
BO-264	32	21.43	16.67	25	23.775	6.45836
MALTOTETRAOSE	37.29	54.83	31.34	36.72	40.045	10.2147
PLX5622	18.07	17.78	25.42	13.76	18.7575	4.85771
Tyrphostin AG30	57.62	57.47	38.06	26.8	44.9875	15.2115
Tyrphostin A1	37.25	36.96	66.84	16.62	39.4175	20.6757
Crizotinib hydrochloride	20	33.33	0	11.11	16.11	14.0972
Ceritinib dihydrochloride	9.091	23.08	33.33	12.5	19.5003	10.9762
7,4'-Dihydroxyflavone	43.39	66.67	45.42	47.85	50.8325	10.7146
FC131 TFA (606968-52-9 free base)	48.2	51.75	36.61	35.69	43.0625	8.12106
MOSLOFLAVONE	55.02	55.28	44.62	36.18	47.775	9.18718
N-Formyl-Met-Leu-Phe	65.04	55.39	33.46	36.58	47.6175	15.1241
JMS-17-2	34.76	48.04	23	33.21	34.7525	10.2804
Mobocertinib	3.704	0	25	18.75	11.8635	11.9347
Deucravacitinib	35.05	43.44	39.24	24.34	35.5175	8.20118
Masitinib mesylate	57.14	11.11	9.091	12.5	22.4602	23.1622
Sakuranetin	41.13	47.18	35.76	21.89	36.49	10.7935
(Rac)-Benpyrine	50.73	61.23	38.73	34.22	46.2275	12.1893
GSK963	45.78	61.09	35.88	34.77	44.38	12.19
Theliatinib	13.41	27.82	19.98	13.96	18.7925	6.71392
Toceranib Phosphate	52.48	61.49	63.52	42.45	54.985	9.63609
ODM-203	35.05	49.02	37.84	50.61	43.13	7.82971
LASSBio-1135	14	4.651	7.353	6.667	8.16775	4.05375
Pemigatinib	18.42	13.18	13.38	12.46	14.36	2.73535
Rilzabrutinib	29.39	45.16	40.1	29.16	35.9525	7.98299
BRD6989	44.49	77.18	38.39	36.12	49.045	19.0867
Almonertinib hydrochloride	37.5	6.897	0	15.38	14.9443	16.2997
E-4031	48.63	52.9	39.72	20.94	40.5475	14.178
Flumatinib mesylate	25	7.692	100		44.2307	49.0668
LSKL, Inhibitor of Thrombospondin TSP-1	38.56	53.42	21.49	19.98	33.3625	15.8047
Vorolanib	19.35	15.9	11.8	24.45	17.875	5.36074
Edicotinib	29.52	67.82	39.37	38.53	43.81	16.616
USL311	41.85	60.56	40.85	50.14	48.35	9.14309
NPS-1034	39.44	37.95	26.81	41.43	36.4075	6.55522
Chebulinic acid	39.18	77.71	38.37	59.83	53.7725	18.7961
Vatalanib free base	59.01	61.16	38.82	39.17	49.54	12.2087
Cinobufotalin	0	2.941	50	0	13.2353	24.549
PHA-680632	24.49	22.41	16.28	4.878	17.0145	8.80963
N-Desethylsunitinib hydrochloride	0	27.27	25	37.5	22.4425	15.919
Diallyl disulfide	28.34	32.74	38.21	52.78	38.0175	10.6376
norbergenin	44.08	57.25	38.45	53.61	48.3475	8.62401
GSK872 HCl（1346546-69-7 free base）	50.24	32.19	29.25	31.8	35.87	9.66831
Skullcapflavone II	40.42	41.97	32.49	35.21	37.5225	4.42905
BMS-536924	13.73	25.96	21.54	16.23	19.365	5.47132
Secoisolariciresinol	52.15	47.17	51.66	30.04	45.255	10.3879
Desmethyl Erlotinib	15.81	23.06	16.2	13.1	17.0425	4.24195
Seralutinib	15	17.84	12.35	27.81	18.25	6.75609
7,3',4'-Tri-O-methylluteolin	53.62	65.18	40.16	59.95	54.7275	10.8007
PF-6274484	43.05	24.59	21.52	29.43	29.6475	9.5098
JNJ-38158471	47.85	59.61	42.33	13.96	40.9375	19.375
N-(p-Coumaroyl) serotonin	34.18	56.51	44.78	27.75	40.805	12.6065
UNC0064-12 hydrochloride (1430089-64-7(free base))	25		14.29	14.29	17.86	6.18342
Rigosertib	25	16.67	8.333	16.67	16.6683	6.80427
RO2959 Hydrochloride	66.51	58.42	64.35	33.8	55.77	15.0407
AMD 3465 hexahydrobromide	50.89	36.88	39.58	31.82	39.7925	8.06728
Shanziside	40.03	61.93	81.84	28.6	53.1	23.6293
TX1-85-1	28.26	33.98	12.5	7.054	20.4485	12.7372
XL092	21.65	18.53	53.25	23.08	29.1275	16.1935
α-Terpineol	50.25	49.36	25.21	31.89	39.1775	12.5762
DGY-06-116	27.92	38.97	18.87	38.89	31.1625	9.70036
UTL-5g	46.53	34.13	33.38	30.61	36.1625	7.07551
AMG 487	37.32	52.13	29.4	53.69	43.135	11.7584
CSF1R-IN-1	43.87	39.02	28.42	30.26	35.3925	7.30263
Mitraphylline	50.09	44.67	35.62	16.4	36.695	14.7882
CCR2-RA-[R]	48.6	44.43	37.25	45.17	43.8625	4.76797
EGFR/ErbB-2/ErbB-4 inhibitor-2	59.08	67.99	46.45	74.46	61.995	12.1307
Ilexgenin A	44.54	50.74	45.74	60.07	50.2725	7.06198
Poziotinib hydrochloride	40	35.29	29.79	42.37	36.8625	5.55786
RS102895	30.62	36.81	28.15	32.99	32.1425	3.68609
JNJ-10198409	0	0	46.15	28.57	18.68	22.7325
(Rac)-JBJ-04-125-02	33.33	12.5	33.33	42.11	30.3175	12.5788
Sulforaphene	33.33	22.47	16.33	83.33	38.865	30.4653
ICA-105574	37	29.4	50.43	23.97	35.2	11.4738
Olafertinib	23.35	17.7	14.06	25.49	20.15	5.22322
Homovanillyl alcohol	34.87	46.81	31.06	36.78	37.38	6.72129
Gefitinib-based PROTAC 3	38.74	56.76	39.88	41.13	44.1275	8.47804
UCB-9260	30.49	43.42	38.51	31.95	36.0925	6.00236
Rubrofusarin gentiobioside	36.06	53.84	33.04	49.96	43.225	10.2162
Regorafénib N-oxyde (M2)	40.69	45.64	43.21	43.26	43.2	2.02134
HALOFUGINONE LACTATE	30	28.89		30	29.63	0.640859
Ningetinib Tosylate	18.67	24.73	0	25.56	17.24	11.8966
Procyanidin A2	34.5	88.76	17.29	82.27	55.705	35.2311
Dovitinib lactate hydrate	21.96	23.6	22.37	25.72	23.4125	1.68881
CP-380736	51.67	58.12	44.77	41.63	49.0475	7.35989
SU5208	42.32	53.24	28.01	30.73	38.575	11.5794
AMD-070 hydrochloride	33.45	49.03	45.36	38.03	41.4675	7.03419
CCX140	100	100	100	100	100	0
Dacomitinib hydrate	8.511	14.29	52	16.67	22.8678	19.7213
FGFR1/DDR2 inhibitor 1	35	20.62	48.48	53.23	39.3325	14.6713
LY2510924 acetate(1088715-84-7 free base)	40.41	57.15	52.15	42.96	48.1675	7.82821
Regorafenib monohydrate	29.63	22.78	22.22	21.28	23.9775	3.81882
SU5204	10.53	28.85	21.74	12.9	18.505	8.41627
J-113863	43.87	41.86	30.04	47.37	40.785	7.51643
TAS6417	36.36	34.98	29.61	33.39	33.585	2.91464
XL228	38.89	18.18	16.67	100	43.435	39.0488
Lucitanib	81.6	67.67	42.86	26.67	54.7	24.615
SU4984	44.99	94.44	34.01	51.06	56.125	26.5
Dihydrodehydrodiconiferyl alcohol	49.84	71.29	34.48	38.1	48.4275	16.592
BAY-474	55.05	54.09	50.87	55.54	53.8875	2.09988
Irisolidone	39.99	54.08	54.96	61.9	52.7325	9.1868
MID-1	58.94	52.8	43.38	31.17	46.5725	12.0991
Epertinib hydrochloride	63.29	84.21	80.65	85.19	78.335	10.2179
Desmethyl Erlotinib hydrochloride	16.55	34.17	53.51	11.79	29.005	18.9619
Tuxobertinib	20	21.43	100	20	40.3575	39.7674
TAK-593	23.32	77.24	86.24	64.24	62.76	27.801
Reparixin L-lysine salt	32.53	49.71	35.45	57.05	43.685	11.6501
AZD8931 diFuMaric acid	35.43	51.47	30.19	38.96	39.0125	9.05286
Mogroside III-E	46.86	51.19	37.59	23.37	39.7525	12.3071
GW806742X	5.556	1.667	0	22.22	7.36075	10.176
Cenicriviroc	100	100	100	100	100	0
Angoline	33.33		36.36	0	23.23	20.1747
K-7174	6.667	7.692	33.33	66.67	28.5898	28.2247
SAR131675	54.77	51.68	33.25	49.21	47.2275	9.59192
Vercirnon	40.74	46.21	21.18	18.66	31.6975	13.82
Pyrotinib dimaleate	48.15	46.54	77.42	45.45	54.39	15.3933
Tesevatinib	65.22	43.75	25	46.15	45.03	16.4492
Thalidomide	49.82	40.05	34.57	31.13	38.8925	8.15865
Ponatinib	9.524	0	9.091	90.63	27.3112	42.4403
(Z)-Semaxinib	82.63	99.57	99.81	95.21	94.305	8.06536
Fruquintinib	45.91	60.9	94.98	26.9	57.1725	28.7899
Erdafitinib	25.29	12.5	20.41	45.7	25.975	14.1667
Nodinitib-1	44.12	51.94	20.93	25.97	35.74	14.6907
ALK inhibitor 1	31.25	0	8.333	22.45	15.5083	13.9998
TGFβRI-IN-3	54.28	67.02	30.46	55.08	51.71	15.318
Endoxifen (Z-isomer)	100	9.091	14.29		41.127	51.0517
ITD-1	30.63	60.98	26.87	43.17	40.4125	15.381
VEGFR-2-IN-5	16.67	8	55.56	17.24	24.3675	21.2204
BMS-794833	33.27	66.39	49.62	78.21	56.8725	19.6261
GNF-5837		87.5	100	86.36	91.2867	7.56747
Apilimod mesylate	59.74	75.23	35.71	37.7	52.095	18.88
AZD-4818	56.71	44.63	41.05	73.43	53.955	14.61
Protosappanin A	57.22	62.67	41.71	52.71	53.5775	8.89815
Cordycepin	31.28	51.21	49.55	19.64	37.92	15.1672
Terfenadine	25	50	31.58	25	32.895	11.8177
LY2109761	43.87	35.36	66.11	64.36	52.425	15.211
LDN-212854	37.5	3.226	37.5	63.64	35.4665	24.7754
RG13022	56.31	96.23	73.71	54.84	70.2725	19.3108
Coumarin-3-carboxylic acid	43.86	36.16	38.22	51.24	42.37	6.7499
Allitinib	14	5.455	15.38	12.5	11.8338	4.41214
Methyl 2,5-dihydroxycinnamate	37.14	26.09	10.53	18.18	22.985	11.3757
Muscone	40.81	52.24	21.76	22.87	34.42	14.7429
Trapidil	40.99	55.51	30.61	38.23	41.335	10.4198
WS6	33.33	22.22	43.75	13.33	28.1575	13.2286
NVP-TAE 226	18.18	21.16	17.7	7.216	16.064	6.09399
Su1498	30.32	49.09	26.77	36.07	35.5625	9.79868
Barlerin	41.1	74.65	26.3	39.38	45.3575	20.6163
Umbelliprenin	36.59	50.53	29.34	41.59	39.5125	8.90172
Ganoderic acid B	61.3	47.32	37.44	38.32	46.095	11.0763
Suplatast (Tosilate)	42.37	45.32	31.95	16.34	33.995	13.093
Necrostatin-1	52.67	48.69	31.77	36.09	42.305	9.9635
Brivanib (alaninate)	32.03	29.69	79.06	31.15	42.9825	24.071
Zoligratinib	42.45	50.18	60	29.79	45.605	12.7569
PP1	47.36	37.66	49.66	71.85	51.6325	14.4467
Ginsenoside F3	29.3	59.82	24.62	88.78	50.63	29.8405
Pamufetinib	57.14	52.6	59.96	27.65	49.3375	14.7728
AZD7507	47.77	33.02	43.55	30.8	38.785	8.17376
Cisapride	41.58	41.27	36.96	22.78	35.6475	8.83369
Sorafenib	42.86	22.61	25	27.27	29.435	9.15
Maraviroc	46.55	46.73	32.28	72.27	49.4575	16.647
RepSox	63.28	92.68	54.61	93.69	76.065	20.0871
Desmethylanethol trithione	43.45	55.07	30.27	68.24	49.2575	16.2108
MSX-130	42.34	52.86	39.74	47.01	45.4875	5.7623
(E)-Ferulic acid methyl ester	46	47.63	35.06	64.31	48.25	12.074
NT157	6.667	40	13.64	9.091	17.3495	15.3745
Pranlukast	56.07	58.72	24.29	27.8	41.72	18.1888
Apremilast	52.84	55.54	28.7	39.49	44.1425	12.4588
WZ811	51.54	45.82	43.66	24.76	41.445	11.6096
QNZ	28.18	33.86	62.09	33.93	39.515	15.2893
CPI1189	44.84	47.36	25.09	38.89	39.045	9.95803
MSX-127	31.18	52.55	33.32	34.5	37.8875	9.87111
AZD7624	41.31	54.87	64.18	45.77	51.5325	10.1457
Naquotinib	25	22.58	15	37.5	25.02	9.3471
SB-431542	29.65	27.25	26.92	20.08	25.975	4.11401
GW788388	25.88	45.9	40.62		37.4667	10.3758
Gandotinib	16.33	10.84	26.92	21.43	18.88	6.8869
Chalcone	27.73	48.24	37.69	64.55	44.5525	15.7437
PD-166866	32.26	34.74	23.84	34.01	31.2125	5.02395
Dovitinib	24.09	23.78	15.79	21.96	21.405	3.85945
PTC299	24.16	33.47	17.41	12.29	21.8325	9.15544
R1530	31.71	32.5	0	16.67	20.22	15.3218
Erlotinib hydrochloride	59.11	49.37	20.21	20.44	37.2825	19.9807
SB 525334	28.06	22.39	15.94	13.18	19.8925	6.67397
PD173074	33.48	24.41	25.56	21.77	26.305	5.03961
SU11274		100	100	100	100	0
EAI045	35.02	57.34	33.11	25.52	37.7475	13.6909
JK-P3	68.34	49.87	50.21	50.86	54.82	9.02269
RO8191	39.81	35.68	26.26	21.77	30.88	8.30906
MK-0812 Succinate	52.23	44.52	32.7	37.22	41.6675	8.56153
Lenalidomide	39.5	56.67	42.87	43.39	45.6075	7.5739
SB-505124	21.46	19.69	18.37	15.48	18.75	2.52091
XL019	46.13	40.32	44.9	57.38	47.1825	7.2434
PF-4136309	25.93	44.88	39.49	39.72	37.505	8.10797
SU4312	40.3	75.41	24.45	33.22	43.345	22.3381
LY 303511 hydrochloride	41.31	45.18	28.79	41.44	39.18	7.15534
AZD2098	81.89	56.72	26.56	45.43	52.65	23.1254
Dovitinib lactate	18.66	24.83	20.35	18.25	20.5225	3.01206
Interferon receptor inducer-1	49.4	50.35	19.51	35.4	38.665	14.4839
N-Desmethyl imatinib	50.82	46.35	57.32	48.65	50.785	4.72352
SYR127063	29.01	36.91	23.93	24.57	28.605	5.9798
Plerixafor octahydrochloride	47.41	60.11	53.95	46.69	52.04	6.29371
GIBH-130	41.71	51.99	39.2	30.34	40.81	8.90721
SU14813	74.15	80.02	60.37	69.65	71.0475	8.28841
IL-15-IN-1	45.28	38.86	50.27	35.78	42.5475	6.49359
Takeda-6d	32.28	32.47	30.51	26.42	30.42	2.80893
Chrysosplenol D	30.12	24.35	15.05	13.47	20.7475	7.8792
Clodronate disodium tetrahydrate	42.18	61.66	32.57	55.82	48.0575	13.1617
Tyrphostin AG1296	44.24	72	52.1	60.81	57.2875	11.9166
Ripretinib	24.27	33.45	17.32	29.11	26.0375	6.91627
ATI-2341 acetate(1337878-62-2 free base)	42.39	55.93	37.24	29.69	41.3125	11.0529
ML604086	31.69	47.5	41.62	27.39	37.05	9.16756
Mavorixafor	19	23.35	11.94	17.39	17.92	4.71496
L-Arginine	51	52.94	34.51	39.29	44.435	8.95193
NS309	43.84	58.61	38.42	41.86	45.6825	8.9045
GSK481	47.14	44.6	40.47	52.91	46.28	5.20497
Tyrphostin B44, (+) enantiomer	50.82	54.95	51.32	35.71	48.2	8.52763
AF 12198 Acetate	52.29	47.73	49.42	42.65	48.0225	4.04615
Kansuinine A	46.09	79.81	33.93	49.03	52.215	19.5234
DAPTA	50.33	61.15	39.72	26.47	44.4175	14.8224
O-Desmethyl gefitinib	48.24	55.93	32.45	18.29	38.7275	16.7681
AG 1295	54.93	42.22	26.8	69.19	48.285	18.0699
SB-265610	41.47	59.3	31.87	49.29	45.4825	11.645
GW843682X	61.7	65.54	45.1	49.11	55.3625	9.80065
AZ304	38.44	34.51	33.29	28.32	33.64	4.1722
CP 424174	49.02	51.68	27.86	30.1	39.665	12.4194
VUF11207 fumarate	52.42	55.28	32.82	32.22	43.185	12.3725
Alflutinib	81.82	0	22.22	63.64	41.92	37.4573
Mesaconine	55.04	51.03	33.39	21.39	40.2125	15.6813
RS 504393	40.1	39.25	25.3	42.24	36.7225	7.71821
(Z)-Guggulsterone	37.16	51.45	36.96	40.19	41.44	6.83499
YQ128	60.34	34.3	32.16	84.68	52.87	24.7752
R243	53.06	51.35	28.02	48.43	45.215	11.6216
Alflutinib mesylate	38.89	48	54.55	50	47.86	6.57815
Dihexa	44.99	44.18	39.22	37.52	41.4775	3.66966
RS102895 hydrochloride	53.87	57.08	46.02	31.19	47.04	11.5429
AZ084	40.07	61.33	29.13	38.51	42.26	13.6005
SM-276001	56.43	50.67	40.34	27.67	43.7775	12.6341
PD-089828	36.2	41.11	26.97	20.64	31.23	9.17626
TAK-779	55.84	68.32	36.72	22.48	45.84	20.2831
Mutated EGFR-IN-1	63.2	59.38	40.85	64.92	57.0875	11.0698
C-021	23.53	42.86	0	47.06	28.3625	21.5063
Ginsenoside Rh2	29.87	47.24	25.53	29.26	32.975	9.70155
TAK-659 hydrochloride	48.04	20.69	39.46	29.33	34.38	11.9069
AG-13958	27.45	48.12	26.74	28.72	32.7575	10.2744
FGFR4-IN-1	30.38	47.87	40.8	30.27	37.33	8.58834
PD-161570	33.77	37.46	25.33	23.47	30.0075	6.69114
TP0427736	45.48	45.16			45.32	0.226274
Lyn peptide inhibitor acetate(222018-18-0 free base)	29.29	50.66	48.16	21.1	37.3025	14.411
DMSO control WT/KO	41.1	53.055	32.965	35.875	40.7488	8.86768
DMSO control WT/WT	15.265	20.41	5.23	12.51	13.3537	6.32853
blank fields: not evaluable
