# Supplementary material for: Tumor-like proliferation of CCM3 knockout endothelial cells: insights from semaxinib treatment and transcriptome profiling of co-cultures
Source: Acta Neuropathol Commun. 2026 Apr 20;14:103. doi: 10.1186/s40478-026-02283-1 (PMC13126972; doi:10.1186/s40478-026-02283-1)
Supplement: Supplementary file 2 — Additional file 2. Human VEGF ELISA for WT and CCM3 KO mono- and co-cultures. ELISA plate layout and absorbance measurements for WT and CCM3 KO mono- and co-cultures after cultivation for three or six days. [file 40478_2026_2283_MOESM2_ESM.xlsx]

## Sheet: VEGF ELISA
LEGEND MAX™ Human VEGF ELISA Kit
Plate layout
	1	2	3	4	5	6	7	8	9	10	11	12
A	1500	1500	WT1 DMSO	WT2 sem	KO3 DMSO	WT/KO1 DMSO	WT/KO2 sem	WT1 DMSO	WT2 sem	KO3 DMSO	WT/KO1 DMSO	WT/KO2 sem
B	750	750	WT1 DMSO	WT2 sem	KO3 DMSO	WT/KO1 DMSO	WT/KO2 sem	WT1 DMSO	WT2 sem	KO3 DMSO	WT/KO1 DMSO	WT/KO2 sem
C	375	375	WT2 DMSO	WT3 sem	KO1 sem	WT/KO2 DMSO	WT/KO3 sem	WT2 DMSO	WT3 sem	KO1 sem	WT/KO2 DMSO	WT/KO3 sem
D	187.5	187.5	WT2 DMSO	WT3 sem	KO1 sem	WT/KO2 DMSO	WT/KO3 sem	WT2 DMSO	WT3 sem	KO1 sem	WT/KO2 DMSO	WT/KO3 sem
E	93.8	93.8	WT3 DMSO	KO1 DMSO	KO2 sem	WT/KO3 DMSO	Medium	WT3 DMSO	KO1 DMSO	KO2 sem	WT/KO3 DMSO	Medium
F	46.9	46.9	WT3 DMSO	KO1 DMSO	KO2 sem	WT/KO3 DMSO	Medium	WT3 DMSO	KO1 DMSO	KO2 sem	WT/KO3 DMSO	Medium
G	23.4	23.4	WT1 sem	KO2 DMSO	KO3 sem	WT/KO1 sem		WT1 sem	KO2 DMSO	KO3 sem	WT/KO1 sem
H	0	0	WT1 sem	KO2 DMSO	KO3 sem	WT/KO1 sem		WT1 sem	KO2 DMSO	KO3 sem	WT/KO1 sem
	Standard [pg/mL]		d3					d6
Absorbance (450 nm - 570 nm)
	1	2	3	4	5	6	7	8	9	10	11	12
A	3.751	3.632	0.0467	0.0465	0.0483	0.0486	0.0497	0.0432	0.0465	0.0468	0.0432	0.0496
B	2.3394	2.2737	0.0454	0.0451	0.0451	0.0474	0.0526	0.0396	0.0459	0.0461	0.0435	0.0419
C	1.2705	1.2334	0.0462	0.0481	0.0451	0.0511	0.0488	0.0452	0.0445	0.0452	0.0444	0.0454
D	0.654	0.6833	0.0471	0.0456	0.0444	0.0478	0.0494	0.0456	0.0451	0.044	0.0423	0.0432
E	0.3658	0.3704	0.0447	0.0427	0.0465	0.0464	0.0611	0.0424	0.0418	0.0465	0.0412	0.058
F	0.2254	0.2149	0.0479	0.043	0.0454	0.0457	0.0593	0.0424	0.042	0.0465	0.042	0.0547
G	0.1427	0.1326	0.044	0.0427	0.0454	0.0449		0.0433	0.0455	0.0442	0.0421
H	0.0664	0.0639	0.0457	0.0427	0.0479	0.0462		0.0425	0.042	0.0422	0.0414
	Standard		d3					d6
	WT = wild-type
	KO = CCM3 knockout
	WT/KO = wild-type/CCM3 knockout co-culture
	DMSO = treatment with 0.1 % DMSO
	sem = treatment with 10 µM semaxinib
	d3/d6 = cultivation for three/six days
