# Supplementary material for: Tumor-like proliferation of CCM3 knockout endothelial cells: insights from semaxinib treatment and transcriptome profiling of co-cultures
Source: Acta Neuropathol Commun. 2026 Apr 20;14:103. doi: 10.1186/s40478-026-02283-1 (PMC13126972; doi:10.1186/s40478-026-02283-1)
Supplement: Supplementary file 4 — Additional file 4. Lists and gene ontology analyses of commonly and exclusively deregulated genes in CCM3 KO and WT iECs, as shown in Figures 6C and 7A. [file 40478_2026_2283_MOESM4_ESM.xlsx]

## Sheet: RNA-seq semaxinib vs. DMSO Venn
							upregulated				downregulated
							18 common elements in KO (sem) vs. KO (DMSO) up and WT (sem) vs. WT (DMSO) up:	30 elements included exclusively in KO (sem) vs. KO (DMSO) up:	81 elements included exclusively in WT (sem) vs. WT (DMSO) up:		25 common elements in KO (sem) vs. KO (DMSO) down and WT (sem) vs. WT (DMSO) down:	65 elements included exclusively in KO (sem) vs. KO (DMSO) down:	34 elements included exclusively in WT (sem) vs. WT (DMSO) down:
							CYP1B1	KRTAP2-3	VIPR1		ADAMTS3	DACT1	NRG1
							CYP1B1-AS1	EPHA5	LRRC2		CHST6	PRRT2	RHOU
							SERPINB2	MMP1	WFDC21P		TPPP3	KCNS3	FGFBP3
							DUOX2	PZP	ST6GALNAC5		TMEM200C	BCRP3	INAVA
							ABCG2	SYNPO2L	CXCL14		CSDC2	DNM1	TMEM100
							NPTX1	AL353743.4	ALOX15		GRIA1	CSPG4	TRPC3
							IL1B	A2M	LRRN2		CSMD2	HEY1	SEMA6B
							CYP1A1	IL1A	AC245041.2		HGF	TBX2	RFTN2
							COLEC12	ALS2CL	SAA1		MAP2K6	RGS1	NFIB
							ZFYVE28	DIRC3-AS1	CHI3L1		CAMK1G	GGT5	TIMP4
							INMT	VEGFA	PLEKHA7		THBS2	ARSI	CCDC178
							SYNPO2	CLDN1	ANXA8		CHST11	CPED1	MEX3B
							VGLL3	TIPARP	AC024451.2		TENM2	SUSD2	RNF182
							FAM167A	OLR1	FOXQ1		AL049775.1	FAM84A	IMMP2L
							TMEM52B	GPRC5C	AQP1		IL33	PCOLCE2	NFIA
							CXCL2	MYO5B	HCAR2		SAMD11	LRRC17	PIK3CG
							ITGB3	STC2	NCKAP5		BMPR1B	AADAC	PPARGC1B
							KIAA1324L	KCNQ3	LMOD1		NFATC2	IL11	CYGB
								PAPPA	GOLGA8M		FGF7	EGFLAM	CDA
								BMPER	SOD3		RAPGEF4	LINC00704	IL31RA
								AL365181.3	SCN3A		SLC47A1	LRFN5	PART1
								ATF3	IQGAP2		GPC3	ADAMTS20	ABCG1
								UGCG	PNMA2		PCAT14	SSC5D	MSR1
								SLC7A11	ENPP2		EDNRA	SMAD9	BEND4
								LIF	MT-TS1		KLHL14	SOX6	AL645608.1
								AC003092.1	B3GALT2			NEFL	LRP1B
								EPAS1	LMCD1			JAM2	CXCL12
								TNXB	GALNT15			LTBP1	GALNT14
								SLC1A7	SLC6A17			FLRT2	AC093908.1
								AC092807.3	AP005018.2			KCNC4	NEFM
									PDE6A			TSPAN12	MAP2
									AP000892.3			NDRG2	AC019117.1
									HCAR3			CRABP2	ADGRB3
									EGFL6			CPXM1	SLITRK6
									VTN			PGF
									HSD17B6			CCDC3
									PDPN			MOXD1
									GPC4			RNF150
									MYLK3			FAM49A
									RGCC			ITGA8
									EXPH5			ESX1
									ACTA2			SLIT3
									LINC01524			DNM3OS
									SEMA5A			LRRTM4
									ANXA3			TBX4
									CLMP			BCHE
									DTX4			THSD7A
									PDGFB			PCDH17
									PTGDS			MXRA5
									TMEM178A			H19
									IL20RB			IGSF10
									HCP5			PPP2R2B
									AL158206.1			CAMK2A
									C1orf198			HMCN1
									LPAR1			LDB2
									AC027237.3			SYTL5
									ERVH48-1			ADRA1D
									TGFBR1			PLPP4
									PDE4B			POSTN
									BIRC3			TNC
									KLF2			WISP1
									GPR1			COL21A1
									ANOS2P			ZDHHC8P1
									MEG3			NBPF7
									TOX3			RSPO2
									GCNT1
									ARL4C
									SLC1A3
									CFTR
									TEK
									ADAP1
									DAAM2
									AMIGO1
									CNN1
									ADARB1
									GREM1
									PAMR1
									ACER2
									LIMS2
									CLGN
									RSPO2

## Sheet: RNA-seq semaxinib vs. DMSO GO
ShinyGO 0.82, GO Biological Process, FDR cutoff: 0.05, # pathways to show: 20, Pathway size: Min. 2, Max. 5000
18 common elements in KO (sem) vs. KO (DMSO) up and WT (sem) vs. WT (DMSO) up:
Enrichment FDR	nGenes	Pathway Genes	Fold Enrichment	Pathway	URL	Genes
0.0076617	2	11	260.011	GO:0097267 omega-hydroxylase P450 pathway	http://amigo.geneontology.org/amigo/term/GO:0097267	CYP1B1 CYP1A1
0.0076617	2	14	204.295	GO:0030949 positive reg. of vascular endothelial growth factor receptor signaling pathway	http://amigo.geneontology.org/amigo/term/GO:0030949	IL1B ITGB3
0.00890696	2	18	158.896	GO:0009404 toxin metabolic proc.	http://amigo.geneontology.org/amigo/term/GO:0009404	CYP1B1 CYP1A1
0.00890696	2	18	158.896	GO:0050665 hydrogen peroxide biosynthetic proc.	http://amigo.geneontology.org/amigo/term/GO:0050665	DUOX2 CYP1A1
0.00912154	2	19	150.533	GO:0019373 epoxygenase P450 pathway	http://amigo.geneontology.org/amigo/term/GO:0019373	CYP1B1 CYP1A1
0.0128467	2	29	98.625	GO:0010575 positive reg. of vascular endothelial growth factor production	http://amigo.geneontology.org/amigo/term/GO:0010575	IL1B CYP1B1
0.00890696	3	117	36.6683	GO:0033559 unsaturated fatty acid metabolic proc.	http://amigo.geneontology.org/amigo/term/GO:0033559	CYP1B1 IL1B CYP1A1
0.00976734	3	129	33.2573	GO:0006690 icosanoid metabolic proc.	http://amigo.geneontology.org/amigo/term/GO:0006690	CYP1B1 IL1B CYP1A1
0.00976734	3	131	32.7495	GO:0046683 response to organophosphorus	http://amigo.geneontology.org/amigo/term/GO:0046683	DUOX2 IL1B CYP1B1
0.00401282	4	185	30.9203	GO:0071466 cellular response to xenobiotic stimulus	http://amigo.geneontology.org/amigo/term/GO:0071466	IL1B CYP1B1 CYP1A1 ITGB3
0.0117838	3	146	29.3848	GO:0014074 response to purine-containing compound	http://amigo.geneontology.org/amigo/term/GO:0014074	DUOX2 IL1B CYP1B1
0.000832771	5	250	28.6013	GO:0009636 response to toxic substance	http://amigo.geneontology.org/amigo/term/GO:0009636	ABCG2 CYP1B1 DUOX2 CYP1A1 INMT
0.0076617	5	588	12.1604	GO:2000147 positive reg. of cell motility	http://amigo.geneontology.org/amigo/term/GO:2000147	IL1B SYNPO2 CYP1B1 ITGB3 DUOX2
0.0076617	5	600	11.9172	GO:0051272 positive reg. of cellular component movement	http://amigo.geneontology.org/amigo/term/GO:0051272	IL1B SYNPO2 CYP1B1 ITGB3 DUOX2
0.0076617	5	605	11.8187	GO:0040017 positive reg. of locomotion	http://amigo.geneontology.org/amigo/term/GO:0040017	IL1B SYNPO2 CYP1B1 ITGB3 DUOX2
0.0119185	6	1272	6.74558	GO:1901701 cellular response to oxygen-containing compound	http://amigo.geneontology.org/amigo/term/GO:1901701	CXCL2 IL1B CYP1B1 NPTX1 ITGB3 COLEC12
0.00401282	8	1752	6.52997	GO:1901700 response to oxygen-containing compound	http://amigo.geneontology.org/amigo/term/GO:1901700	CXCL2 IL1B DUOX2 CYP1B1 CYP1A1 NPTX1 ITGB3 COLEC12
0.0121859	8	2609	4.38501	GO:0071310 cellular response to organic substance	http://amigo.geneontology.org/amigo/term/GO:0071310	CXCL2 IL1B CYP1B1 DUOX2 CYP1A1 NPTX1 ITGB3 COLEC12
0.0109159	9	3300	3.90017	GO:0070887 cellular response to chemical stimulus	http://amigo.geneontology.org/amigo/term/GO:0070887	CXCL2 IL1B ABCG2 CYP1B1 DUOX2 CYP1A1 NPTX1 ITGB3 COLEC12
30 elements included exclusively in KO (sem) vs. KO (DMSO) up:
Enrichment FDR	nGenes	Pathway Genes	Fold Enrichment	Pathway	URL	Genes
0.00375562	3	55	49.9222	GO:0007566 embryo implantation	http://amigo.geneontology.org/amigo/term/GO:0007566	STC2 LIF VEGFA
0.00375562	3	58	47.34	GO:0043618 reg. of transcription from RNA polymerase II promoter in response to stress	http://amigo.geneontology.org/amigo/term/GO:0043618	ATF3 EPAS1 VEGFA
0.00424841	3	65	42.2418	GO:0043620 reg. of DNA-templated transcription in response to stress	http://amigo.geneontology.org/amigo/term/GO:0043620	ATF3 EPAS1 VEGFA
0.00434345	3	67	40.9809	GO:0050891 multicellular organismal water homeostasis	http://amigo.geneontology.org/amigo/term/GO:0050891	UGCG CLDN1 MYO5B
0.000874276	5	188	24.3415	GO:0007565 female pregnancy	http://amigo.geneontology.org/amigo/term/GO:0007565	STC2 LIF PAPPA VEGFA PZP
0.000968217	5	215	21.2847	GO:0044703 multi-organism reproductive proc.	http://amigo.geneontology.org/amigo/term/GO:0044703	STC2 LIF PAPPA VEGFA PZP
0.000968217	5	219	20.8959	GO:0044706 multi-multicellular organism proc.	http://amigo.geneontology.org/amigo/term/GO:0044706	STC2 LIF PAPPA VEGFA PZP
0.000328952	7	451	14.2055	GO:0048608 reproductive structure development	http://amigo.geneontology.org/amigo/term/GO:0048608	STC2 IL1A EPAS1 LIF TIPARP A2M VEGFA
0.000328952	7	455	14.0806	GO:0061458 reproductive system development	http://amigo.geneontology.org/amigo/term/GO:0061458	STC2 IL1A EPAS1 LIF TIPARP A2M VEGFA
0.00375562	5	337	13.5792	GO:0070372 reg. of ERK1 and ERK2 cascade	http://amigo.geneontology.org/amigo/term/GO:0070372	VEGFA BMPER IL1A LIF ATF3
0.00383178	5	361	12.6765	GO:0070371 ERK1 and ERK2 cascade	http://amigo.geneontology.org/amigo/term/GO:0070371	VEGFA BMPER IL1A LIF ATF3
0.00375562	6	572	9.60042	GO:0048871 multicellular organismal homeostasis	http://amigo.geneontology.org/amigo/term/GO:0048871	IL1A EPAS1 UGCG CLDN1 VEGFA MYO5B
0.00210864	7	756	8.47444	GO:0030855 epithelial cell differentiation	http://amigo.geneontology.org/amigo/term/GO:0030855	VEGFA LIF IL1A EPAS1 UGCG SLC7A11 CLDN1
0.00434345	7	958	6.68756	GO:0014070 response to organic cyclic compound	http://amigo.geneontology.org/amigo/term/GO:0014070	TIPARP STC2 IL1A SLC7A11 CLDN1 A2M PAPPA
0.000968217	9	1241	6.63752	GO:0048878 chemical homeostasis	http://amigo.geneontology.org/amigo/term/GO:0048878	STC2 IL1A EPAS1 UGCG SLC7A11 CLDN1 VEGFA EPHA5 MYO5B
0.00383178	8	1271	5.76076	GO:0060429 epithelium development	http://amigo.geneontology.org/amigo/term/GO:0060429	VEGFA LIF IL1A EPAS1 UGCG SLC7A11 CLDN1 BMPER
0.00375562	9	1635	5.03802	GO:0022414 reproductive proc.	http://amigo.geneontology.org/amigo/term/GO:0022414	STC2 IL1A EPAS1 LIF TIPARP A2M PAPPA VEGFA PZP
0.00375562	9	1644	5.01044	GO:0000003 reproduction	http://amigo.geneontology.org/amigo/term/GO:0000003	STC2 IL1A EPAS1 LIF TIPARP A2M PAPPA VEGFA PZP
0.00106464	11	2086	4.82629	GO:0009888 tissue development	http://amigo.geneontology.org/amigo/term/GO:0009888	VEGFA LIF STC2 IL1A EPAS1 UGCG SLC7A11 ATF3 CLDN1 TIPARP BMPER
0.0015437	14	3774	3.39517	GO:0048513 animal organ development	http://amigo.geneontology.org/amigo/term/GO:0048513	IL1A VEGFA LIF STC2 EPAS1 UGCG SLC7A11 ATF3 CLDN1 TIPARP BMPER A2M EPHA5 SYNPO2L
81 elements included exclusively in WT (sem) vs. WT (DMSO) up:
Enrichment FDR	nGenes	Pathway Genes	Fold Enrichment	Pathway	URL	Genes
7.74536e-06	9	220	13.9708	GO:0010810 reg. of cell-substrate adhesion	http://amigo.geneontology.org/amigo/term/GO:0010810	LIMS2 PDPN PDGFB ALOX15 ACER2 VTN GREM1 EGFL6 TEK
2.4711e-05	8	214	12.7666	GO:0051495 positive reg. of cytoskeleton organization	http://amigo.geneontology.org/amigo/term/GO:0051495	RGCC LMOD1 TGFBR1 MYLK3 ALOX15 LPAR1 TEK SEMA5A
5.08371e-07	13	418	10.621	GO:0032970 reg. of actin filament-based proc.	http://amigo.geneontology.org/amigo/term/GO:0032970	IQGAP2 PDPN RGCC DAAM2 LMOD1 TGFBR1 ACTA2 MYLK3 ALOX15 PDE4B LPAR1 TEK SEMA5A
1.09088e-05	10	327	10.4437	GO:0090130 tissue migration	http://amigo.geneontology.org/amigo/term/GO:0090130	TEK PDGFB RGCC ANXA3 DAAM2 TGFBR1 GREM1 ENPP2 ACTA2 SEMA5A
2.14048e-05	10	376	9.08265	GO:0032956 reg. of actin cytoskeleton organization	http://amigo.geneontology.org/amigo/term/GO:0032956	IQGAP2 RGCC DAAM2 LMOD1 TGFBR1 MYLK3 ALOX15 LPAR1 TEK SEMA5A
1.56713e-05	11	446	8.42283	GO:0001667 ameboidal-type cell migration	http://amigo.geneontology.org/amigo/term/GO:0001667	SEMA5A TEK PDGFB RGCC ANXA3 DAAM2 TGFBR1 ACTA2 GREM1 AQP1 ENPP2
1.62806e-05	12	563	7.27902	GO:0030335 positive reg. of cell migration	http://amigo.geneontology.org/amigo/term/GO:0030335	PDGFB SEMA5A TEK PDPN TGFBR1 VTN ANXA3 ACTA2 CXCL14 LPAR1 AQP1 ENPP2
2.07026e-05	12	588	6.96954	GO:2000147 positive reg. of cell motility	http://amigo.geneontology.org/amigo/term/GO:2000147	PDGFB SEMA5A TEK PDPN TGFBR1 VTN ANXA3 ACTA2 CXCL14 LPAR1 AQP1 ENPP2
2.22634e-05	12	600	6.83015	GO:0051272 positive reg. of cellular component movement	http://amigo.geneontology.org/amigo/term/GO:0051272	PDGFB SEMA5A TEK PDPN TGFBR1 VTN ANXA3 ACTA2 CXCL14 LPAR1 AQP1 ENPP2
2.29093e-05	12	605	6.7737	GO:0040017 positive reg. of locomotion	http://amigo.geneontology.org/amigo/term/GO:0040017	PDGFB SEMA5A TEK PDPN TGFBR1 VTN ANXA3 ACTA2 CXCL14 LPAR1 AQP1 ENPP2
7.74536e-06	15	857	5.97738	GO:0030029 actin filament-based proc.	http://amigo.geneontology.org/amigo/term/GO:0030029	MYLK3 IQGAP2 PDPN LMOD1 RGCC DAAM2 TGFBR1 ACTA2 CNN1 ALOX15 PDE4B LPAR1 TEK AQP1 SEMA5A
7.74536e-06	16	977	5.59275	GO:0030334 reg. of cell migration	http://amigo.geneontology.org/amigo/term/GO:0030334	PDGFB SEMA5A TEK PDPN RGCC TGFBR1 VTN ENPP2 ANXA3 ADARB1 ACTA2 CXCL14 GREM1 GCNT1 LPAR1 AQP1
1.09088e-05	16	1038	5.26408	GO:2000145 reg. of cell motility	http://amigo.geneontology.org/amigo/term/GO:2000145	PDGFB SEMA5A TEK PDPN RGCC TGFBR1 VTN ENPP2 ANXA3 ADARB1 ACTA2 CXCL14 GREM1 GCNT1 LPAR1 AQP1
7.74536e-06	17	1109	5.23501	GO:0051270 reg. of cellular component movement	http://amigo.geneontology.org/amigo/term/GO:0051270	PDGFB SEMA5A TEK PDPN RGCC TGFBR1 VTN ENPP2 ANXA3 ADARB1 ACTA2 CXCL14 GREM1 PDE4B GCNT1 LPAR1 AQP1
1.56713e-05	16	1085	5.03605	GO:0040012 reg. of locomotion	http://amigo.geneontology.org/amigo/term/GO:0040012	PDGFB SEMA5A TEK PDPN RGCC TGFBR1 VTN ENPP2 ANXA3 ADARB1 ACTA2 CXCL14 GREM1 GCNT1 LPAR1 AQP1
7.74536e-06	20	1602	4.26351	GO:0016477 cell migration	http://amigo.geneontology.org/amigo/term/GO:0016477	GPC4 PDGFB SEMA5A TEK PDPN RGCC TGFBR1 VTN ENPP2 ANXA3 DAAM2 SAA1 ADARB1 ACTA2 CXCL14 GREM1 PDE4B GCNT1 LPAR1 AQP1
2.07026e-05	20	1806	3.78192	GO:0048870 cell motility	http://amigo.geneontology.org/amigo/term/GO:0048870	GPC4 PDGFB SEMA5A TEK PDPN RGCC TGFBR1 VTN ENPP2 ANXA3 DAAM2 SAA1 ADARB1 ACTA2 CXCL14 GREM1 PDE4B GCNT1 LPAR1 AQP1
2.07026e-05	20	1806	3.78192	GO:0051674 localization of cell	http://amigo.geneontology.org/amigo/term/GO:0051674	GPC4 PDGFB SEMA5A TEK PDPN RGCC TGFBR1 VTN ENPP2 ANXA3 DAAM2 SAA1 ADARB1 ACTA2 CXCL14 GREM1 PDE4B GCNT1 LPAR1 AQP1
2.4711e-05	25	2867	2.97792	GO:0009653 anatomical structure morphogenesis	http://amigo.geneontology.org/amigo/term/GO:0009653	LIMS2 SEMA5A TEK MYLK3 PDPN LMOD1 FOXQ1 GREM1 RGCC VTN ANXA3 CFTR GPC4 SLC1A3 TGFBR1 KLF2 CHI3L1 ENPP2 AMIGO1 GCNT1 ADARB1 LPAR1 AQP1 ERVH48-1 ACTA2
2.4711e-05	29	3774	2.6242	GO:0048513 animal organ development	http://amigo.geneontology.org/amigo/term/GO:0048513	TGFBR1 SEMA5A PDE6A MYLK3 TMEM178A PDPN GREM1 AMIGO1 PDGFB RGCC CFTR LIMS2 GPC4 VTN KLF2 ANXA3 CXCL14 DAAM2 ALOX15 FOXQ1 GCNT1 SLC6A17 ADARB1 LPAR1 AQP1 ACTA2 EXPH5 CHI3L1 TEK
25 common elements in KO (sem) vs. KO (DMSO) down and WT (sem) vs. WT (DMSO) down:
Enrichment FDR	nGenes	Pathway Genes	Fold Enrichment	Pathway	URL	Genes
0.0039005	2	3	663.217	GO:0060665 reg. of branching involved in salivary gland morphogenesis by mesenchymal-epithelial sign	http://amigo.geneontology.org/amigo/term/GO:0060665	HGF FGF7
0.0122204	2	7	284.236	GO:0060638 mesenchymal-epithelial cell signaling	http://amigo.geneontology.org/amigo/term/GO:0060638	HGF FGF7
0.0194794	2	17	117.038	GO:0051770 positive reg. of nitric-oxide synthase biosynthetic proc.	http://amigo.geneontology.org/amigo/term/GO:0051770	MAP2K6 IL33
0.0203729	2	20	99.4826	GO:0051450 myoblast proliferation	http://amigo.geneontology.org/amigo/term/GO:0051450	HGF FGF7
0.0203729	2	20	99.4826	GO:0051767 nitric-oxide synthase biosynthetic proc.	http://amigo.geneontology.org/amigo/term/GO:0051767	MAP2K6 IL33
0.0228359	2	22	90.4387	GO:0060445 branching involved in salivary gland morphogenesis	http://amigo.geneontology.org/amigo/term/GO:0060445	HGF FGF7
0.0288632	2	29	68.6087	GO:0035886 vascular associated smooth muscle cell differentiation	http://amigo.geneontology.org/amigo/term/GO:0035886	NFATC2 EDNRA
0.0316772	2	32	62.1766	GO:0007435 salivary gland morphogenesis	http://amigo.geneontology.org/amigo/term/GO:0007435	HGF FGF7
0.0171168	3	91	32.7965	GO:1903510 mucopolysaccharide metabolic proc.	http://amigo.geneontology.org/amigo/term/GO:1903510	CHST6 CHST11 EDNRA
0.0250192	3	125	23.8758	GO:0030203 glycosaminoglycan metabolic proc.	http://amigo.geneontology.org/amigo/term/GO:0030203	CHST6 CHST11 EDNRA
0.0280474	3	136	21.9447	GO:0006022 aminoglycan metabolic proc.	http://amigo.geneontology.org/amigo/term/GO:0006022	CHST6 CHST11 EDNRA
0.0281415	3	139	21.4711	GO:2000027 reg. of animal organ morphogenesis	http://amigo.geneontology.org/amigo/term/GO:2000027	HGF FGF7 GPC3
0.0122204	4	198	20.0975	GO:0061138 morphogenesis of a branching epithelium	http://amigo.geneontology.org/amigo/term/GO:0061138	HGF FGF7 GPC3 EDNRA
0.0122204	4	212	18.7703	GO:0001763 morphogenesis of a branching structure	http://amigo.geneontology.org/amigo/term/GO:0001763	HGF FGF7 GPC3 EDNRA
0.0122204	6	697	8.56378	GO:0071363 cellular response to growth factor stimulus	http://amigo.geneontology.org/amigo/term/GO:0071363	BMPR1B FGF7 HGF ADAMTS3 GPC3 CHST11
0.0122204	6	726	8.2217	GO:0070848 response to growth factor	http://amigo.geneontology.org/amigo/term/GO:0070848	BMPR1B FGF7 HGF ADAMTS3 GPC3 CHST11
0.0295321	6	1025	5.82337	GO:0007167 enzyme linked receptor protein signaling pathway	http://amigo.geneontology.org/amigo/term/GO:0007167	HGF BMPR1B FGF7 ADAMTS3 GPC3 CHST11
0.0280474	10	2990	3.32718	GO:0007166 cell surface receptor signaling pathway	http://amigo.geneontology.org/amigo/term/GO:0007166	HGF BMPR1B FGF7 GPC3 ADAMTS3 IL33 EDNRA GRIA1 CHST11 NFATC2
65 elements included exclusively in KO (sem) vs. KO (DMSO) down:
Enrichment FDR	nGenes	Pathway Genes	Fold Enrichment	Pathway	URL	Genes
0.025077	2	8	104.005	GO:0014012 peripheral nervous system axon regeneration	http://amigo.geneontology.org/amigo/term/GO:0014012	TNC NEFL
0.025077	3	48	26.0011	GO:2001222 reg. of neuron migration	http://amigo.geneontology.org/amigo/term/GO:2001222	IGSF10 FLRT2 CAMK2A
0.0364086	3	61	20.4599	GO:0051145 smooth muscle cell differentiation	http://amigo.geneontology.org/amigo/term/GO:0051145	HEY1 ITGA8 TBX2
0.0463996	3	71	17.5782	GO:0060411 cardiac septum morphogenesis	http://amigo.geneontology.org/amigo/term/GO:0060411	TBX2 SLIT3 HEY1
0.0364086	5	271	7.67561	GO:0071559 response to transforming growth factor beta	http://amigo.geneontology.org/amigo/term/GO:0071559	MXRA5 SMAD9 LTBP1 SOX6 ITGA8
0.025077	6	355	7.03129	GO:0030198 extracellular matrix organization	http://amigo.geneontology.org/amigo/term/GO:0030198	POSTN ADAMTS20 ITGA8 HMCN1 EGFLAM FLRT2
0.025077	6	356	7.01154	GO:0043062 extracellular structure organization	http://amigo.geneontology.org/amigo/term/GO:0043062	POSTN ADAMTS20 ITGA8 HMCN1 EGFLAM FLRT2
0.025077	6	359	6.95295	GO:0045229 external encapsulating structure organization	http://amigo.geneontology.org/amigo/term/GO:0045229	POSTN ADAMTS20 ITGA8 HMCN1 EGFLAM FLRT2
0.0185809	9	726	5.15725	GO:0070848 response to growth factor	http://amigo.geneontology.org/amigo/term/GO:0070848	MXRA5 TSPAN12 PGF SMAD9 LTBP1 SOX6 ITGA8 TBX2 FLRT2
0.0261199	8	697	4.77496	GO:0071363 cellular response to growth factor stimulus	http://amigo.geneontology.org/amigo/term/GO:0071363	TSPAN12 PGF SMAD9 LTBP1 SOX6 ITGA8 TBX2 FLRT2
0.0185809	11	1105	4.14136	GO:0009887 animal organ morphogenesis	http://amigo.geneontology.org/amigo/term/GO:0009887	EGFLAM DACT1 TNC ITGA8 TSPAN12 TBX2 SLIT3 FLRT2 TBX4 SOX6 HEY1
0.0363027	10	1150	3.61755	GO:0072359 circulatory system development	http://amigo.geneontology.org/amigo/term/GO:0072359	PGF TBX4 HEY1 THSD7A TSPAN12 TBX2 CSPG4 SLIT3 FLRT2 SOX6
0.007935	19	2618	3.01923	GO:0007399 nervous system development	http://amigo.geneontology.org/amigo/term/GO:0007399	NDRG2 SOX6 HEY1 LRFN5 LDB2 SLIT3 TNC ITGA8 BCHE PCDH17 TBX2 CRABP2 IGSF10 DACT1 CSPG4 FLRT2 NEFL CAMK2A JAM2
0.0364086	12	1660	3.00736	GO:0009719 response to endogenous stimulus	http://amigo.geneontology.org/amigo/term/GO:0009719	MXRA5 SMAD9 LTBP1 CAMK2A SOX6 ITGA8 BCHE PGF TBX2 FLRT2 NEFL SLIT3
0.0219308	18	2867	2.6119	GO:0009653 anatomical structure morphogenesis	http://amigo.geneontology.org/amigo/term/GO:0009653	PGF SMAD9 TBX4 EGFLAM DACT1 SLIT3 THSD7A TNC ITGA8 TSPAN12 TBX2 CRABP2 CSPG4 FLRT2 NEFL HEY1 SOX6 JAM2
0.0141343	25	4617	2.25264	GO:0048731 system development	http://amigo.geneontology.org/amigo/term/GO:0048731	NDRG2 SOX6 PGF TBX4 HEY1 LRFN5 LDB2 SLIT3 THSD7A TNC ITGA8 TSPAN12 BCHE PCDH17 TBX2 LRRC17 CRABP2 IGSF10 DACT1 CSPG4 FLRT2 NEFL CAMK2A JAM2 IL11
0.0364086	19	3602	2.19443	GO:0010646 reg. of cell communication	http://amigo.geneontology.org/amigo/term/GO:0010646	IL11 TSPAN12 DACT1 ADRA1D LTBP1 HEY1 ITGA8 RGS1 DNM1 BCHE PCDH17 POSTN NDRG2 PRRT2 ADAMTS20 CSPG4 CCDC3 SLIT3 CAMK2A
0.0364086	19	3615	2.18654	GO:0023051 reg. of signaling	http://amigo.geneontology.org/amigo/term/GO:0023051	IL11 TSPAN12 DACT1 ADRA1D LTBP1 HEY1 ITGA8 RGS1 DNM1 BCHE PCDH17 POSTN NDRG2 PRRT2 ADAMTS20 CSPG4 CCDC3 SLIT3 CAMK2A
0.025077	23	4552	2.10203	GO:0030154 cell differentiation	http://amigo.geneontology.org/amigo/term/GO:0030154	TNC SOX6 SMAD9 TBX2 TBX4 HEY1 SLIT3 THSD7A ITGA8 BCHE PGF LRRC17 CRABP2 CCDC3 IGSF10 NDRG2 ADAMTS20 CSPG4 FLRT2 NEFL CAMK2A JAM2 IL11
0.025077	23	4576	2.091	GO:0048869 cellular developmental proc.	http://amigo.geneontology.org/amigo/term/GO:0048869	TNC SOX6 SMAD9 TBX2 TBX4 HEY1 SLIT3 THSD7A ITGA8 BCHE PGF LRRC17 CRABP2 CCDC3 IGSF10 NDRG2 ADAMTS20 CSPG4 FLRT2 NEFL CAMK2A JAM2 IL11
34 elements included exclusively in WT (sem) vs. WT (DMSO) down:
Enrichment FDR	nGenes	Pathway Genes	Fold Enrichment	Pathway	URL	Genes
0.0243297	2	12	127.117	GO:0032252 secretory granule localization	http://amigo.geneontology.org/amigo/term/GO:0032252	PIK3CG MAP2
0.0257469	2	18	84.7444	GO:0010885 reg. of cholesterol storage	http://amigo.geneontology.org/amigo/term/GO:0010885	MSR1 ABCG1
0.026603	2	20	76.27	GO:0010878 cholesterol storage	http://amigo.geneontology.org/amigo/term/GO:0010878	MSR1 ABCG1
0.0257469	3	98	23.348	GO:0030516 reg. of axon extension	http://amigo.geneontology.org/amigo/term/GO:0030516	SEMA6B CXCL12 MAP2
0.0257469	5	452	8.43695	GO:0007409 axonogenesis	http://amigo.geneontology.org/amigo/term/GO:0007409	CXCL12 SEMA6B SLITRK6 NFIB MAP2
0.0257469	5	453	8.41832	GO:0001558 reg. of cell growth	http://amigo.geneontology.org/amigo/term/GO:0001558	SEMA6B NRG1 CDA CXCL12 MAP2
0.0270343	5	470	8.11383	GO:0051960 reg. of nervous system development	http://amigo.geneontology.org/amigo/term/GO:0051960	SEMA6B SLITRK6 CXCL12 ADGRB3 MAP2
0.0243297	6	585	7.82256	GO:0048667 cell morphogenesis involved in neuron differentiation	http://amigo.geneontology.org/amigo/term/GO:0048667	CXCL12 SEMA6B SLITRK6 ADGRB3 NFIB MAP2
0.0257469	6	647	7.07295	GO:0048812 neuron projection morphogenesis	http://amigo.geneontology.org/amigo/term/GO:0048812	CXCL12 SEMA6B SLITRK6 ADGRB3 NFIB MAP2
0.0257469	6	662	6.91269	GO:0120039 plasma membrane bounded cell projection morphogenesis	http://amigo.geneontology.org/amigo/term/GO:0120039	CXCL12 SEMA6B SLITRK6 ADGRB3 NFIB MAP2
0.0257469	6	667	6.86087	GO:0048858 cell projection morphogenesis	http://amigo.geneontology.org/amigo/term/GO:0048858	CXCL12 SEMA6B SLITRK6 ADGRB3 NFIB MAP2
0.0257469	6	686	6.67085	GO:0032990 cell part morphogenesis	http://amigo.geneontology.org/amigo/term/GO:0032990	CXCL12 SEMA6B SLITRK6 ADGRB3 NFIB MAP2
0.0243297	8	1071	5.69711	GO:0000902 cell morphogenesis	http://amigo.geneontology.org/amigo/term/GO:0000902	CXCL12 SEMA6B SLITRK6 RHOU ADGRB3 NFIB NRG1 MAP2
0.0243297	8	1172	5.20614	GO:1901698 response to nitrogen compound	http://amigo.geneontology.org/amigo/term/GO:1901698	TRPC3 PIK3CG CXCL12 PPARGC1B TIMP4 CDA RFTN2 INAVA
0.0243297	12	2680	3.41507	GO:0050793 reg. of developmental proc.	http://amigo.geneontology.org/amigo/term/GO:0050793	SEMA6B SLITRK6 NRG1 MSR1 CXCL12 RHOU ADGRB3 NFIB PPARGC1B TMEM100 MAP2 ABCG1
0.0243297	13	3269	3.03307	GO:0010033 response to organic substance	http://amigo.geneontology.org/amigo/term/GO:0010033	CXCL12 TIMP4 IL31RA TMEM100 TRPC3 PPARGC1B ABCG1 MSR1 PIK3CG CDA RFTN2 FGFBP3 INAVA
0.0257469	12	3024	3.02659	GO:0051239 reg. of multicellular organismal proc.	http://amigo.geneontology.org/amigo/term/GO:0051239	SEMA6B SLITRK6 TRPC3 NRG1 PIK3CG CXCL12 ADGRB3 NFIB PPARGC1B TMEM100 INAVA MAP2
0.0243297	17	4821	2.68946	GO:0042221 response to chemical	http://amigo.geneontology.org/amigo/term/GO:0042221	CXCL12 TIMP4 IL31RA TMEM100 SEMA6B TRPC3 PPARGC1B ABCG1 MSR1 PIK3CG NFIB NRG1 CDA CYGB RFTN2 FGFBP3 INAVA
0.0257469	14	4103	2.60244	GO:0065008 reg. of biological quality	http://amigo.geneontology.org/amigo/term/GO:0065008	TRPC3 ABCG1 SEMA6B SLITRK6 NRG1 FGFBP3 PIK3CG CXCL12 RHOU ADGRB3 PPARGC1B MAP2 INAVA IL31RA

## Sheet: RNA-seq CCM3 KO vs. WT Venn
							upregulated				downregulated
							230 common elements in KO (DMSO) vs. WT (DMSO) up and KO (sem) vs. WT (sem) up:	88 elements included exclusively in KO (DMSO) vs. WT (DMSO) up:	218 elements included exclusively in KO (sem) vs. WT (sem) up:		873 common elements in KO (DMSO) vs. WT (DMSO) down and KO (sem) vs. WT (sem) down:	150 elements included exclusively in KO (DMSO) vs. WT (DMSO) down:	624 elements included exclusively in KO (sem) vs. WT (sem) down:
							ZNF502	GATA5	AC005999.1		SELENOM	KLLN	TXLNGY
							SNORD114-1	PRSS3	PABPC1P4		FAHD2CP	ZNF311	ECHDC2
							MEG3	FST	LINC02057		DAB2	FAM151B	PCBP3
							RPS4Y1	FOXG1	HBD		FGD4	NPAS1	SBSPON
							MEG8	UGT8	IFNLR1		SLC44A5	LINGO1	INSR
							MIR770	NDP	ZNF365		NATD1	CHST6	MYO6
							GNAS-AS1	GAP43	AP005019.1		P4HA1	KLF9	AC055720.2
							LRRTM1	HAGLR	AC103746.1		SLC9A3-AS1	LINC00475	MCOLN2
							MEG9	TMEFF2	C11orf45		SLC12A5	RASL11B	MASP1
							GAS8	OR2W3	SNORD12C		BMP4	APOL1	CRISPLD1
							AC116050.1	PTHLH	PROSER2-AS1		SPRY1	APOL3	ZNF582
							HSPB6	RNF144A-AS1	LINC01123		AC080038.1	ADAMTS12	ASIC1
							DBNDD1	DCST1-AS1	TMEM200C		PTPRU	P2RX7	ID2
							MALL	ADRA1D	PDE2A		JAK3	EPAS1	GOLGA8A
							CLDN4	GPR4	SSTR1		PRSS35	TMC4	ATP7B
							SFRP1	TMC5	SNORD14E		VASH2	AC011498.6	ARID5B
							TRHDE-AS1	LINC01204	RASEF		MYO15B	VSIG10L	AC015909.1
							OXTR	GABRA5	TRABD2A		SCART1	ALDOC	CPED1
							TRHDE	GALNT8	RNU2-27P		AC080038.3	NPTX1	AC027237.3
							AC010343.3	GPR150	NEDD4L		COPZ2	IFIH1	FTL
							PODXL	CD69	SLC35F2		AL590617.2	CARD6	FSBP
							MET	HNRNPA1P33	HMGA1P2		QPCT	APOBEC3G	DISC1
							CORO2B	HHIP	ANXA10		FBXO2	SLC9A7P1	TSC22D3
							ZNF229	POU5F1	AC015912.3		ZNF334	AC092807.3	HLA-B
							FGF5	DRD1	MIR17HG		MILR1	TNFSF4	KIZ
							TSPAN8	NTS	HIST1H3J		RAB37	SCN2A	SPATA13
							KLF2	AC039056.2	SNORD99		ZNF404	DICER1-AS1	TLR3
							ADRB1	USP44	EMP1		PCSK1N	CTH	VMAC
							NTSR1	ADRB2	SLC4A8		RCN3	ERVMER34-1	ZFP14
							IFNWP19	LIN7A	PNP		PPP1R3C	C15orf65	C11orf71
							AC140479.2	SLC38A4	AC006329.1		AL135905.1	AC002384.1	EFS
							ITGA6	AC012512.1	POLR3G		COL11A2	SH3RF3-AS1	SNHG18
							JPH1	PRDM8	AC078993.1		38596	SKAP1	PAQR6
							NALCN	HPGD	UBASH3B		DNAH1	SLC26A10	CARF
							DUSP4	AC023794.5	SLC37A2		SHROOM3	SLC15A3	FSTL1
							ITGBL1	PTPRB	AK5		HS3ST3B1	MYH7B	NEO1
							DSC3	DIRAS3	HSP90AA2P		NYNRIN	C1QL1	LRP4
							FGF7	AC138028.6	AC093484.4		GPR155	MIR635	GSTM2
							PLXNA2	GCNT1	ESRP2		A2M-AS1	STC2	PCDHGB6
							G0S2	BMP6	NOVA1		AP000662.1	TRIM22	IGSF1
							ADAMTSL1	GATA3-AS1	ERC2		GPLD1	TRPM3	RCAN2
							PRRX1	DDIT4L	AP005233.2		AC104794.2	FCGBP	MST1
							CCBE1	LINC00704	FANCB		EPOR	CMYA5	VANGL2
							CGN	POPDC3	AL354919.2		FAM214A	C17orf100	RUNX1T1
							ESX1	GREB1L	C8orf46		IL6	AC004890.2	RAB6B
							CD24	STMN2	SNORA73B		KCNIP4	RFTN2	ANTXR1
							PM20D2	AL161431.1	MT1L		BTN3A3	LY6E-DT	GLS
							SLC4A4	BIK	CMSS1		SNAI2	BTG2	FAM229A
							MGLL	FAXC	NGEF		GREM1	FER1L4	HRCT1
							FAM201A	KRT80	NBEAL2		ACCS	LINC01012	GPRASP1
							ARHGAP22	AC004817.3	C20orf27		S1PR2	ZFP42	TGFB3
							MARCH4	CRYM-AS1	CDC20		FLRT2	AHRR	SELENBP1
							ADD2	KCNMA1	CCNA1		ADAMTS13	TMEM232	FOXO1
							AC096537.1	ECHDC3	ITPRIPL1		TTLL6	LINC01358	C1orf54
							NTN4	EPB41L3	FOXM1		ADAP1	THBS4	DHRS12
							PLEK2	GPR1	AC027228.2		KLHL35	AC062029.1	ROR1
							ADAMTS20	AC022613.1	LRRC8B		AC116366.1	STOM	EGF
							GPR39	TBX1	ABCG2		EPSTI1	RBM24	AC125232.1
							LRRC8C	DCHS1	MYEOV		OSBP2	AL732414.1	FCGRT
							CD200	AC131009.3	ANKRD18B		LRIG1	GFRA1	SSPN
							PTPRH	KLF4	NETO2		LMF1	KATNAL2	DENND6B
							PKP3	BEX1	CEP128		CBLN3	ACPP	RAB11B-AS1
							AADAC	AC009005.1	LDLRAD3		LACC1	ZCWPW2	ADA2
							RAB3B	HOXA3	INPP4B		PDE3B	GALNT14	B3GNT9
							MECOM	BEND7	LINC00513		MXD4	KRT8P46	SMIM14
							KIAA1549L	LYL1	SNHG4		ZNF667	NUS1P1	CALCOCO1
							KHDRBS3	PAQR8	ANKRD18A		VWA5A	CTSS	VASH1
							CNKSR2	KLF5	MAFF		AC244197.3	PEG13	LSP1
							HOXC10	BNC1	BMPER		BBOF1	C4orf47	CD302
							SOX9	ABLIM1	F3		GABARAPL1	PLEKHG1	AC106872.5
							FAM189A2	MCUB	HIST1H4C		PCDH17	DNAH17-AS1	AC074212.1
							ITPR3	FHOD3	TNC		AC117402.1	CDH20	AL035413.1
							EPHX4	LOXL1-AS1	SLCO4A1		AL603750.1	TSGA10	AL391069.3
							DAW1	MELTF	SKA3		HSD17B14	GPR68	LGMN
							TUBB2B	LFNG	TFAP4		PIEZO2	CYGB	C14orf28
							NRG1	KIF17	AC023055.1		WNT5A	LRRC37A15P	SUSD2
							C3orf70	SAMD10	RNF208		TMEM220-AS1	SRRM2-AS1	NPIPB2
							SFN	CD55	ANLN		FBLN5	KLF15	FAM212A
							MIR31HG	AUTS2	SEC14L1P1		TYMP	TMEM92	APC2
							PSAPL1	GLYATL2	BEND3		PLEKHA7	RAPGEF5	MAPRE3
							PDGFB	ITPKA	CCDC86		ADGRL1	CA12	AC005180.1
							TM4SF1	GPAT3	SLC7A5		ATOH8	NPAS3	AKAP5
							ALX1	HOXC-AS2	AC104066.1		RASSF5	CES5AP1	FZD4
							GPRC5B	STRIP2	TRIP13		WIPI1	CYTH4	DNAJB9
							LINC01139	ENPP1	AACSP1		IGFBP7	HEYL	PLA2G6
							MYBL1	FRAS1	HSPA12B		ZNF433	PRDM1	PBX1
							ARAP2	ARNT2	CFAP45		SLC43A2	TIMP4	ING4
							FOSL1	DIAPH2-AS1	FSD1		STARD4-AS1	TTC6	PTPRG
							COL13A1		SLC7A11		MXI1	AL031777.3	NOXA1
							HOXA2		SPAG1		MRC2	BMP2	ACAP1
							HAPLN1		CD3EAP		PIK3R3	OLFML2B	TYRP1
							RNF144A		MGAT5B		LINC01914	AC008752.3	FAM117A
							C19orf33		HPCAL1		EFNB3	MUC20	IL11
							SLCO3A1		WDR4		HIST1H3H	AC012123.1	HBP1
							LINC01106		GAL		AL137003.2	IFI44	GLIS3
							NR5A2		MT2A		YPEL5	AC105277.1	TET1
							NFIB		LETM2		CPA4	ACKR4	PCDHGA10
							RGS4		NECTIN1		ZNF677	MTCO2P12	MT-TF
							TRABD2B		LINC00941		COL5A1	GFRA3	KIAA1324L
							CAV1		AC009065.2		GPC6	TULP2	PXDN
							HOXA1		FLNC		NEK9	AC093908.1	PCSK5
							SOX11		MCM2		PCMTD1	OAS1	FAM117B
							IL33		RAD54L		FOS	GRIK4	PTCH1
							DSC2		SKAP2		RNF152	TARID	MEIS1
							MAGEB17		SLAIN1		ZNF391	GUCA1A	USP51
							PLPP2		LYAR		STARD4	AC019117.1	SEMA3B
							VEPH1		TEAD4		ZSCAN18	KCNIP3	TRIM16L
							EVI2B		ABHD17C		LRP1	CRYZL2P-SEC16B	RNASEL
							TMCC3		TRIM7		CXXC5	GPBAR1	PRDM6
							B4GALT5		PTMAP5		PNRC1	ASTN2	AC114744.1
							LRRC20		FAM107B		CTHRC1	PCDHB3	NLGN4Y
							SMAGP		KHK		GMFG	RNF112	ZNF493
							KYNU		SLC29A1		OBSL1	AC092127.2	ITM2C
							OSBPL6		PLK1		TSPAN18	PRKN	TGFB2-AS1
							AOX1		TRPC3		TRPS1	AC104695.2	HSD17B1P1
							LPCAT1		ITGA2		BDKRB1	EBF4	FAM66C
							SCN9A		NOTCH1		DNAH2	AC018697.1	HHAT
							AL513283.1		RN7SL3		AL133338.1	RELN	WBP1
							RASGRF2		CDT1		GPR162	ZBBX	CCDC9B
							FRMD5		IL12A		PIK3CD-AS2	NEURL1	INTS6-AS1
							LAMB3		DIAPH1		SLC39A8	AL645608.3	ARHGEF6
							LY6K		ATP8A1		S1PR5	ALPL	SH3PXD2A
							KCNQ3		CEP55		PCSK6	ADGRB3	KCNS3
							CNIH3		AC025171.5		SLC40A1	CHRNA7	GDF6
							ARNTL2		CDCA7		SYNE1	CDA	GGT7
							EZR		PFAS		INPP5F	MSR1	ALOX5AP
							EFNB2		AKAP1		KNDC1	HMGCLL1	CD82
							S1PR1		VEGFC		IL6R	AC099677.1	ARSD
							LINC01117		SLC7A1		SPSB1	MAP2	ARHGEF3
							WWC1		LZTS1		PLPP1	PPFIA4	JAZF1
							NCEH1		C3orf52		IL6ST	DCLK1	AL022328.4
							ABI3		DHX37		Z97634.1	IFI30	AC091435.2
							SH2D5		CDCA8		COL4A1	SYK	DDR2
							SENCR		CTXN1		GLB1L2	NGFR	AP001816.1
							SERPINB2		CA13		ATP2B1	SORCS1	COL4A2
							GATA2		CLSPN		DTX4	ICAM5	AZIN2
							CCDC85C		TRIM36		ZNF469	TRAC	VPS37D
							GALNT6		FAM83D		PMP22	AL078590.3	CPVL
							C4BPB		PTMAP4		ACER2	AC093503.3	SH3BGRL2
							HES7		DPY19L2P1		JMY	EBI3	TAPT1-AS1
							MT1E		HJURP		PIK3IP1	LINC01239	FKBP9
							ADORA1		PARD6A		TVP23C-CDRT4	EPHA3	AL356488.3
							BCL2		NOS1AP		AC245100.4	P2RY14	FLRT3
							KIF21B		WDR62		SPTLC3	ADAMTS14	ATXN1
							HMGA1		ADGRL4		SLC22A17	BMP5	AVIL
							ANXA3		PUS7		DHRS3	SLITRK6	LINC00894
							SYNE3		MGARP		VASN	AL365361.1	UNC5B
							MTSS1		PITPNM3		JHY	KCNMB2	AC020917.4
							ADAMTS3		RANGAP1		AC007938.2	SLC19A3	AL121821.1
							PPP1R13L		SNORD14A		AC147651.4	DIO3	TNFRSF21
							HOTAIRM1		BMS1P10		AL136987.1		MAPK8IP2
							SNN		EGFR		CLIC3		EVL
							CD9		RRS1		RNF150		LGR4
							SCARA3		SIPA1L3		CADM1		ZNF821
							CARD10		UHRF1		ETV7		AL137003.1
							PLD6		AC009065.5		SMIM10L2B		AL671883.2
							S100A16		GINS2		PDCD4		ZNF547
							ENO2		UPP1		HSF4		AC090587.2
							NAALADL1		SLC20A1		SATB1		AZIN1-AS1
							NTM		NR4A1		CHRM2		DNER
							FOXD1		FAM81A		LRP5		NRP2
							LEF1		NSD2		KIF26B		PRUNE2
							MFSD6		CTPS1		SYDE2		RGCC
							CDS1		NT5E		FAM174B		TNNC1
							FMN2		ENDOD1		BAMBI		B3GALT4
							ZNF488		DDX11		SRPX2		SPRY3
							TRIM58		PTMA		AGTR1		MMRN2
							C1orf226		STMN1		AC106881.1		AC036108.3
							RHOB		TTLL12		ANGPT1		AL139005.1
							SLC38A5		AC007537.1		STON1		CERCAM
							PLCL2		TIAM1		GXYLT2		KDM7A
							ATP2A3		ARHGEF28		GBP1		C8orf31
							ALCAM		SNORD100		PLOD2		LINC00882
							ELMOD1		PKN3		ADAM12		AIFM3
							CITED4		SH3TC2		RIPK3		ZNF577
							CYP26B1		FAM46C		TAPBPL		ADGRA2
							AHNAK2		PRR11		ZNF503-AS2		ALDH5A1
							ZFHX3		ERCC6L		FER1L5		AMOT
							TMTC1		POP1		AL135999.1		RAB40B
							CHN1		AC122688.3		ARHGAP5-AS1		KAZALD1
							KRT19		AL928654.4		RFTN1		NR2F1-AS1
							B3GNT5		HOXA7		ADAMTS1		CERS4
							C16orf74		PKMYT1		PNPLA7		CTF1
							CAMKK1		TATDN2P2		AC147067.1		RPL29P19
							NR2F2		RPL22L1		ANKRD6		TGFB2
							ZNF114		MKI67		GDPD1		DNAH10
							EPHB2		RUNX1		FAM212B		CREBRF
							NNAT		PAQR4		SEZ6L2		AC009977.1
							ARSK		NCAPH		SAMD11		DNM1
							DCTPP1		MCM5		MEST		BCL11A
							ALKBH3		NEIL3		FHL1		ZNF641
							PEAR1		PTPRF		IFI6		MEGF6
							GPR176		XYLB		CD37		PLD3
							ABLIM3		AURKB		HPD		WNT2B
							ZNF185		ARHGAP6		CREG1		ITGAV
							ITPK1		TXK		PPIAP53		TRO
							IRAK1		PPP1R14B		PTPRN		RBM43
							RNF145		NR2C2AP		NHSL2		LRRC17
							MSX2		MTHFD1L		NREP		F2R
							DBNDD2		URB2		HOGA1		FO681492.1
							AXL		RGS20		CXXC4		C17orf107
							CCDC125		AURKA		ANGPTL2		BDH2
							MRGPRF		MRM1		NKX2-5		STRA6
							S100A3		MTFR2		ADAMTS16		AC136475.1
							PTGER1		CHAF1B		AL353622.1		RGS11
							AC125807.2		BOP1		TCP11L2		PTGIR
							TRNP1		KIFC1		TSPYL2		ARHGEF25
							TRIM47		MCM4		GABRB3		MAGEE1
							CAPG		MEX3B		VTN		BISPR
							IGFBP4		IFRD2		KCND1		ORAI3
							E2F7		FAM86JP		AC020928.1		AC139100.2
							NIPAL1		TRIM25		CA11		AL513534.1
							LGALS3		SKA1		CLEC11A		ARSE
							TCF19		CLUH		ZNF69		WNT5A-AS1
							YWHAH		TPX2		SIPA1L2		ZNF571
							ABCA3		PFKP		SYNPO2		IGIP
							LPAR3		CENPA		FAM89A		DPP4
							CDYL2		RBBP8		TMEM86A		CASTOR3
							HIP1				CFH		ROM1
							PROSER2				SLC16A14		LINC01138
							TUBB3				RPL17P50		SGIP1
							AFAP1L1				GSTM3		HMCN1
							CORO2A				PDGFRB		HSPA2
							CATSPER1				ATP9A		CLGN
							CSDC2				PCAT7		FBLN7
							GPRIN1				AL158206.1		TVP23C
							TBX18				REC8		SLC16A2
							TJP2				MMP23A		FAM171A2
							CLDN11				TNFAIP3		HMGCS1
							HOXA4				CALHM5		LRCH2
											MAPT		ZFPM2-AS1
											TRPV4		STAT2
											PTPRD		HIST4H4
											CD83		HIST1H2BJ
											PABPC4L		FRY
											FBLL1		ROBO1
											PRCD		VLDLR
											RGL1		REN
											ZNF350		TSPAN2
											SDC2		SCUBE2
											JPH2		ZNF415
											LOX		LAMTOR5-AS1
											NAP1L2		BX322234.1
											HIST1H2BK		LSAMP
											GUCY1B1		BEND3P1
											SMPDL3A		SYNPO
											PPM1H		CHRD
											HSD17B6		ZFP37
											MMD		AC008750.8
											MANBA		TLCD2
											AC008063.1		AC022364.1
											RND1		AC005332.4
											ZNF154		NPIPB15
											SPATA18		SLC2A10
											PLA2R1		WHRN
											AL121761.1		JAKMIP2
											ZNF844		PJVK
											SESN3		SNX10
											IGSF10		NAV2
											HLA-DMA		GPT
											RGS1		PTPRS
											SEL1L3		C2orf92
											COL1A1		ACOT1
											FAM46A		COLQ
											TTC9		CHPF
											DPYSL4		RAMP2-AS1
											SEMA6A		GJA1
											QPRT		YPEL4
											AC098487.1		SRSF12
											AC108058.1		BNIP3L
											LRRC32		TAF1A-AS1
											LINC02298		MMP25-AS1
											ITGA1		TM7SF2
											BGN		CCDC184
											PLPPR3		HCLS1
											AL109976.1		KLHDC1
											SLC25A27		AC027307.2
											AC027796.4		PPIC
											AC100823.1		EPPK1
											CD1D		MITF
											CYP1A1		NDRG2
											ZC3H12B		ARMC12
											CCDC183		KCNQ1OT1
											LINC01695		TRPV3
											SNAI3		DAAM1
											GABRE		OPRL1
											CDKN1A		SCUBE3
											PDE7B		TNS1
											CPXM1		AL513329.1
											CPQ		PLEKHG4B
											HIST1H2BD		PCDHB2
											LINC00893		MAML3
											THNSL2		CARNS1
											SYT17		RAB9A
											DACT1		AL589935.1
											AC090877.2		INTS6L
											SSC5D		SNHG28
											COL3A1		APLP1
											ECEL1P2		CTTNBP2
											DBH-AS1		AC069185.1
											SPARC		TRAF1
											PCDH19		TGFBI
											PELI1		GADD45G
											ANOS1		COL5A2
											TMEM35A		ST3GAL1
											VWCE		CACNA1B
											COL6A1		SLC9A3
											AP001972.5		SLC16A4
											AC104825.1		SYTL5
											DDIT4		ZNF471
											SPINT1		CDH11
											SLC9A9		IFIT2
											HIST1H1C		AL354811.1
											CES4A		TM6SF2
											CHN2		ATP6AP1L
											HIST1H4I		RORA
											KCNN1		AL161729.1
											ADAMTS15		BCRP3
											MTUS1		NIPSNAP3B
											OLR1		TBC1D8B
											CD226		LINC00543
											MYO15A		FOXO4
											C14orf37		TMEM198
											LINC01759		SPTBN2
											SC5D		GGT5
											PDGFRL		SH3D19
											AC008957.3		GNA14
											NID2		GAB3
											SLC6A17		CCNG2
											BDKRB2		DAPK1
											PDE8B		NSG1
											AC002480.1		ID4
											SNAP25		CAPS
											HSPA12A		LOXL4
											C5orf56		TG
											CILP2		GOLGA8M
											NEBL		LINC00865
											CELA2B		AC245041.2
											FN1		F2RL3
											ZNF429		ERO1B
											CFAP44		PDE4B
											TMEM178A		SOX4
											HIST2H2BE		ANXA8
											AC005838.2		RHEBP2
											SCARF1		AL034417.2
											LAMA1		RASL11A
											N4BP2L1		ZNF433-AS1
											ZNF396		LINC01232
											ABCA4		MST1L
											SLC1A3		CCDC183-AS1
											LURAP1L		MAPK15
											SUGCT		PBXIP1
											AC004540.1		TMEM170B
											AC241585.3		CCDC180
											VDR		PDE1C
											DHX58		BNC2
											S1PR3		PARM1
											PLEKHA6		HCP5
											SOX5		AC023158.1
											RAP1GAP		NHLRC4
											WDR86-AS1		PTPN3
											ESR1		AL136164.4
											PLPPR2		PAPLN
											CDH8		SHBG
											UBA7		AC007938.3
											SRGAP3		CPEB3
											LUM		F8
											ATP2B1-AS1		KCND2
											NEDD9		IDUA
											PDZD4		BICC1
											CCDC80		EFCAB6
											FAXDC2		ZNF667-AS1
											EPHA7		GAS7
											PLXNC1		ZNF582-AS1
											AKAP6		JHDM1D-AS1
											TGM2		LINC01798
											PDGFD		AC090360.1
											PCDHAC2		AOC3
											PCDHA4		SPEG
											LYRM9		CSRP2
											LINC00472		CASTOR1
											AC243562.2		MFGE8
											P2RX1		TRAPPC6A
											LINC01503		SLC4A3
											C9orf47		RNASE4
											FMNL1		SLC1A1
											CDC42EP5		PPFIBP2
											KIT		AC002480.2
											ANGPTL1		LRRC43
											AC097478.1		KDR
											CSGALNACT1		BNC2-AS1
											CUBN		RASL10B
											MAGEL2		ZNF521
											TGFBR3		ABCA8
											CYBRD1		DGKI
											ODF3B		PALM
											CYP2T1P		MATN1-AS1
											ARRDC4		ABCA10
											ANGPT2		HIST1H4E
											ZNF610		AC112722.1
											VSTM2L		CCT6B
											RORB		TRANK1
											GNG7		HAPLN3
											CDKN2B		SLC47A1
											ZG16B		SMAD6
											COL4A4		PCDHGC5
											GDF15		JAG2
											LINC01524		BATF3
											OCA2		SORBS1
											BST2		SYPL2
											CD248		FAM149A
											TEK		GRIP1
											YPEL2		GOLGA8N
											DIRAS1		ANOS2P
											CGREF1		AL356273.3
											FUCA1		NECTIN3-AS1
											CYP39A1		FSIP2
											USP30-AS1		PYGM
											HIST1H2BC		ZNF846
											CFI		SERTM2
											COL16A1		MXRA5
											PDPN		NLGN3
											LINC01482		PCDHAC1
											SULT1C4		CFAP69
											RHOH		CGNL1
											ITPR1		AC091057.1
											PLSCR4		RHCE
											COL7A1		AC096586.2
											HIST1H2AC		P2RX6
											MAOA		ADAM33
											ENOX1		OGDHL
											HIST1H2AI		CSRNP3
											SHF		FAM78A
											FZD9		CFAP70
											CXCL16		PNMT
											ANKRD24		GLCCI1
											TIMM8AP1		ERVH48-1
											OBSCN-AS1		AC007842.1
											LINC02104		MYLK3
											PTCHD4		AC010175.1
											AC009041.2		KIF28P
											BCRP2		AC174065.1
											TMEM100		CHAD
											WDR86		SERINC5
											PXYLP1		AC096733.2
											NR2F1		CAMK1D
											COL8A1		ABO
											PCDHB8		AL157823.2
											PRKG1		INHBE
											HIST1H2BG		NBPF7
											GLT8D2		AC008035.1
											AC073130.3		PRSS12
											EFEMP1		ALPP
											TMEM45A		SMIM1
											ALDH1L2		ADHFE1
											CCDC110		TSPEAR-AS1
											CTSO		FKBP9P1
											CPM		AC007920.2
											KLHL24		YPEL3
											LYPD6B		NEK5
											ADM2		CYP27A1
											AL355376.2		SOX6
											ALPK2		KCNH2
											ABI3BP		GCK
											GALNT15		MBL1P
											HLA-F		AL355102.4
											ABCC6P2		GPR137B
											CATSPERE		ARHGDIG
											SNCAIP		STARD5
											ACOX2		SERPINF2
											PCDHB16		GALNT18
											CLSTN2		DUSP15
											PDCD4-AS1		CD72
											APOE		NPNT
											PLEKHH2		ADRA2C
											BANK1		LMNTD2
											C19orf81		AL662907.1
											LAMB4		LINC00327
											MDGA1		SIRT4
											SLC7A7		WNT5B
											C1R		CRABP2
											INPP5D		LINC02268
											PNMA8B		SLC6A16
											EPHX2		AC018755.3
											MX1		TMC3-AS1
											SCT		AC008957.1
											OLFML3		C15orf59
											TP53INP1		FAM86FP
											C16orf71		AL132712.1
											AL357060.1		TMEM151A
											LDB2		SYT9
											CLMN		MAL2
											ADSSL1		AL161669.3
											PCDHB9		CAMK2A
											FAM110B		CRB2
											SULT1A2		SLC22A18AS
											PURPL		ZDHHC8P1
											ANKRD37		BCHE
											DMD		RTCA-AS1
											B4GALNT3		CNN1
											RGS2		CXCL5
											DEPTOR		CDRT4
											RGL3		PDIA2
											LDHD		PTPRD-AS1
											HIST1H3E		AZU1
											F10		H19
											ABAT		LINC01081
											MEIS3		ZNF793-AS1
											PRR29		AC026250.1
											RDH10		AC068700.1
											TMEM37		TPTE2P1
											GPR37		PLA2G3
											WFDC21P		AC008537.2
											NT5C1B		RIT2
											GHR		ANK3
											CDH15		AC018638.6
											ZNF503		WNT2
											FGFR4		FAM83B
											ABCC6		TSPEAR-AS2
											HTRA1		LMCD1
											MR1		CECR2
											LRRTM4		AC024451.2
											COL6A2		CACNA1C
											CPAMD8		ZFP2
											TESK2		RBP1
											VCAM1		AP3B2
											PLPP4		AC128689.1
											RASGRP2		ASPDH
											RARRES3		FTH1P10
											MAN1C1		PNMA2
											ENPP2		PCDHB13
											NPTX2		PDK4
											B3GALT2		RUNDC3A
											EPHB3		DCN
											CRYAB		ST6GALNAC5
											IP6K3		FRMD6-AS2
											ADGRE2		RPSAP44
											IFIT1		CDKN1C
											COL9A3		LINC00954
											STOX2		AC068580.4
											TMEM179		DKK2
											KIAA2012		TEX14
											CCDC102B		LINC00605
											DES		CFB
											MMP23B		AL136368.1
											LBH		AC005703.6
											TMEM51-AS1		CACNA1A
											PRRG4		LGALS2
											SLC2A9		ASB5
											NXPH2		BMF
											OSR1		ADAMTS5
											FAM20A		SRGN
											DBH		ACTA2-AS1
											LINC01099		AP001528.3
											TTC3P1		BASP1-AS1
											SULT1A1		GPC3
											CD38		PRSS16
											RIPOR3		MMP28
											FOXQ1		CYP2C8
											FAM66B		ZNF704
											EDNRA		ATP1B2
											PCDHB14		LINC00921
											AC004925.1		PTGFR
											IL12A-AS1		NAPSA
											AC008105.3		CPA1
											ZNF491		CDR1
											ADAMTS10		NPY
											ZEB2-AS1		CCDC194
											SLC46A3		WISP1
											LAMA2		INHA
											FAM49A		SEPT4-AS1
											CDK18		CES3
											SLC2A1-AS1		ABCA9
											TCF21		AC254633.1
											PROK1		SLA
											MMP2		AC103740.1
											SLC7A4		AC063952.4
											PART1		AC106895.2
											HNMT		KCNJ12
											INHBA		AQP1
											SERPINF1		NRTN
											ABCG1		AL031674.1
											CELSR1		KCNJ13
											AL691447.2		CASKIN1
											AC009084.2		RSPO2
											IQSEC3		KIRREL2
											NTNG2		RMDN2-AS1
											TAL1		CPA5
											ARHGAP28		ELOVL3
											SRRM3		PCDHA2
											PLXDC2		SHISA2
											ZNF843		FMOD
											SDR42E1		AC010719.1
											CRHBP		HLA-F-AS1
											RBP4		FREM1
											HIC1		EFNA1
											IGFBP3		FGF9
											IGF2		HSPB7
											AFF3		TSLP
											OLFM2		TLL1
											SHC2		SUCNR1
											GPR27		ZNF563
											COLEC11		PLCE1-AS1
											VSNL1		VIPR1-AS1
											FAM198B		GJA5
											GRIK2		UBXN10
											OLFM1		TEX26-AS1
											POSTN		SLIT3
											COL6A3		VSTM4
											CFTR		LINC00607
											BEST1		SLC1A2
											ACE		MARCO
											FRRS1L		MYH14
											IL1R1		CHST15
											DPEP2		GPR78
											HAAO		TNNT2
											SLC2A12		SAA1
											SAMD9L		COL14A1
											FABP4		ATP12A
											CSMD3		ALOX15B
											CELA2A		ADRB3
											CALCRL		INHBB
											LINC01091		LCNL1
											FILIP1		PIPOX
											IL1RL1
											KLHL14
											TNFSF18
											APBB1IP
											IQCN
											GAS2
											PODNL1
											SEMA6D
											COL8A2
											TMEM204
											LINC00987
											ACTG2
											SLC28A3
											MAFB
											MSC
											CHI3L1
											IGDCC3
											AC116351.1
											SOWAHD
											SLC7A8
											DLL4
											AL645608.1
											LAMA4
											HIST1H4H
											SLC1A7
											C17orf82
											PRRX2
											ASIC2
											SHANK1
											IQGAP2
											CD4
											CYSLTR2
											TMEM229B
											TSPAN11
											AC100803.2
											KCNK1
											SOD3
											ACTA2
											COL1A2
											C3
											LRP1B
											38231
											ACSS1
											GPR20
											ITGA8
											RAMP1
											TMEM59L
											C1S
											NOTCH3
											LYNX1
											ZBTB16
											COL12A1
											GIPR
											KLRD1
											CASP1
											LINC01894
											HTRA3
											SALL4
											EMID1
											FGFR2
											LINC00595
											AC104083.1
											F2RL2
											LMOD1
											FAP
											KCNE3
											ABCC6P1
											TRIL
											COL21A1
											CCDC151
											PRICKLE1
											CYP2B7P
											CCDC3
											RUNDC3A-AS1
											GUCY1A1
											KCNG2
											PCDHB15
											LGI1
											NR0B1
											AC112229.3
											GUCY1A2
											SDK2
											RPS6KA2
											AL157396.1
											LIMCH1
											SULF2
											HCAR2
											LINC02056
											MCTP2
											TMEM52B
											AC011374.1
											SHANK2
											METTL24
											CARMN
											PZP
											TCIM
											UGT2B7
											PCSK9
											AC018647.1
											COL15A1
											PODN
											PTGDS
											MYL7
											CD40
											GVINP1
											ALOX15
											AL445183.2
											GREM2
											PCDHB10
											INMT
											HSD17B2
											EMILIN1
											GALNT5
											PPARGC1A
											MDFI
											SYT4
											TNFRSF14
											ZSWIM5P3
											HIF3A
											BACE2
											TBX2
											ST8SIA4
											C3orf80
											NKD2
											DAAM2
											AL355987.3
											IL2RB
											CARD16
											PCDH18
											KRT17
											ACKR3
											FRZB
											CYTL1
											PLAT
											FAM198B-AS1
											TBX2-AS1
											AC009093.1
											SCN3A
											AF165147.1
											HEPH
											PDE1A
											AC134312.5
											DPP10
											CXCL1
											MRVI1
											WDR63
											SELENOP
											THRB
											FAM19A5
											SVEP1
											RBP3
											GREB1
											TSHZ2
											GAS1
											ITGA11
											SLC22A31
											PROM1
											HCAR3
											IGDCC4
											RSPO3
											LRMDA
											TMEM63C
											ISLR
											ASS1
											SULF1
											ZNF467
											CYP1B1-AS1
											CPZ
											CRISPLD2
											BOC
											PDZRN3
											APCDD1
											PLN
											IL18R1
											COL11A1
											DACT3
											RAB7B
											PRLR
											COLEC12
											GDF7
											PDE3A
											SCUBE1
											GRIA4
											ROBO2
											TNFSF15
											IL12RB1
											SMTNL2
											FIBIN
											UNC13A
											PCDHA11
											EGFL6
											FGL2
											NTF4
											GPRC5C
											AC109439.2
											TNFSF9
											SLC2A5
											PCDHGC3
											NCALD
											MX2
											NCKAP5
											A2MP1
											MCTS2P
											CA8
											CHODL
											PAMR1
											COL5A3
											MFAP4
											COLEC10
											KCND3
											A2M
											DNM3OS
											EDNRB
											CYP1B1
											TDO2
											SSPO
											PDE6A
											AC092535.4
											MAF
											MYOCD
											LPAR1
											LINC01614
											HUNK
											TMEM119
											SPON2
											BRINP2
											KCNJ6
											EYA1
											NTRK2
											ADAMTS2
											CLEC3A
											LAMC3
											KCNE4
											GPC4
											CXCL14
											C1QTNF7
											CXCL12
											LRRN2
											WFDC1
											XAF1
											VIPR1
											BEND4
											DIO3OS
											DLK1
											ALDH1A1
											PLA2G2A
											PLA2G5
											FNBP1P1
											ZNF680

## Sheet: RNA-seq CCM3 KO vs. WT GO
ShinyGO 0.82, GO Biological Process, FDR cutoff: 0.05, # pathways to show: 20, Pathway size: Min. 2, Max. 5000
230 common elements in KO (DMSO) vs. WT (DMSO) up and KO (sem) vs. WT (sem) up:
Enrichment FDR	nGenes	Pathway Genes	Fold Enrichment	Pathway	URL	Genes
3.7969e-07	34	1109	3.37255	GO:0051270 reg. of cellular component movement	http://amigo.geneontology.org/amigo/term/GO:0051270	PLXNA2 PDGFB ABI3 FGF5 FGF7 CATSPER1 CCDC125 CAV1 SFRP1 PODXL LGALS3 ANXA3 LEF1 RHOB CD9 SOX9 IL33 NRG1 TRIM58 ADORA1 S1PR1 BCL2 CCBE1 EPHB2 ITGA6 CARD10 MET DSC2 TUBB2B FRMD5 GATA2 NR2F2 CLDN4 CD200
5.78605e-07	33	1085	3.34577	GO:0040012 reg. of locomotion	http://amigo.geneontology.org/amigo/term/GO:0040012	PLXNA2 PDGFB ABI3 FGF5 FGF7 CATSPER1 CCDC125 SFRP1 EFNB2 PODXL LGALS3 ANXA3 LEF1 RHOB CD9 SOX9 IL33 NRG1 ADORA1 S1PR1 BCL2 CCBE1 EPHB2 ITGA6 CARD10 CAV1 MET TUBB2B FRMD5 GATA2 NR2F2 CLDN4 CD200
1.26308e-06	31	1038	3.28531	GO:2000145 reg. of cell motility	http://amigo.geneontology.org/amigo/term/GO:2000145	PLXNA2 PDGFB ABI3 FGF5 FGF7 CATSPER1 CCDC125 SFRP1 PODXL LGALS3 ANXA3 LEF1 RHOB CD9 SOX9 IL33 NRG1 ADORA1 S1PR1 BCL2 CCBE1 EPHB2 ITGA6 CARD10 CAV1 MET FRMD5 GATA2 NR2F2 CLDN4 CD200
8.52357e-07	33	1123	3.23255	GO:0035295 tube development	http://amigo.geneontology.org/amigo/term/GO:0035295	EFNB2 EPHB2 FGF7 S1PR1 GATA2 HSPB6 ANXA3 PLXNA2 ITPK1 SFRP1 CAV1 PRRX1 MSX2 SOX9 KLF2 ARHGAP22 LEF1 RHOB NFIB E2F7 ABCA3 BCL2 SOX11 OXTR CCBE1 NR2F2 FOXD1 CARD10 MET TBX18 CD24 PODXL MTSS1
8.70483e-07	34	1189	3.14564	GO:0009790 embryo development	http://amigo.geneontology.org/amigo/term/GO:0009790	TBX18 MSX2 DUSP4 ALX1 COL13A1 HOXA4 CYP26B1 PLXNA2 ITPK1 SFRP1 PPP1R13L HOXA2 PRRX1 SOX9 KLF2 EPHB2 DSC3 TUBB2B LEF1 ADAMTS3 B4GALT5 E2F7 TM4SF1 KRT19 FOSL1 SOX11 HES7 GATA2 PLD6 HOXC10 NR2F2 LAMB3 PDGFB NR5A2
5.78605e-07	36	1271	3.11579	GO:0060429 epithelium development	http://amigo.geneontology.org/amigo/term/GO:0060429	TBX18 TJP2 SOX9 KRT19 PSAPL1 MET FGF7 NRG1 CYP26B1 NTN4 PLXNA2 ITPK1 SFRP1 CAV1 NR5A2 MSX2 EFNB2 KLF2 LEF1 NFIB E2F7 S1PR1 BCL2 SFN SOX11 HES7 GATA2 FOXD1 LGALS3 EZR RHOB NR2F2 CD24 PDGFB PODXL MTSS1
9.91596e-09	51	1992	2.81639	GO:0040011 locomotion	http://amigo.geneontology.org/amigo/term/GO:0040011	NTN4 PLXNA2 ITGA6 PDGFB MET ABI3 WWC1 EFNB2 PODXL LGALS3 EPHB2 TUBB2B FGF5 FGF7 GAS8 RHOB AXL CATSPER1 CCDC125 LAMB3 ITGBL1 TUBB3 SFRP1 ANXA3 LEF1 CD9 HOXA2 MSX2 SOX9 CHN1 IL33 NFIB NRG1 ADORA1 ALCAM S1PR1 BCL2 ADAMTSL1 GATA2 ALX1 CCBE1 NR2F2 FOXD1 ADD2 CARD10 CAV1 FRMD5 CLDN4 CD200 CD24 FOSL1
1.06547e-06	40	1602	2.74669	GO:0016477 cell migration	http://amigo.geneontology.org/amigo/term/GO:0016477	NTN4 PLXNA2 ITGA6 PDGFB MET ABI3 WWC1 PODXL LGALS3 TUBB2B FGF5 FGF7 RHOB AXL LAMB3 ITGBL1 SFRP1 EFNB2 ANXA3 LEF1 CD9 MSX2 SOX9 EPHB2 IL33 NRG1 ADORA1 S1PR1 BCL2 GATA2 ALX1 CCBE1 NR2F2 ADD2 CARD10 CAV1 FRMD5 CLDN4 CD200 CD24
9.91596e-09	55	2254	2.68423	GO:0006928 movement of cell or subcellular component	http://amigo.geneontology.org/amigo/term/GO:0006928	NTN4 PLXNA2 ITGA6 PDGFB MET ABI3 WWC1 KIF21B EFNB2 PODXL LGALS3 EPHB2 TUBB2B FGF5 FGF7 GAS8 RHOB AXL CATSPER1 CCDC125 LAMB3 ITGBL1 TUBB3 CAV1 SFRP1 ANXA3 LEF1 CD9 HOXA2 MSX2 DAW1 SOX9 CHN1 IL33 NFIB FMN2 NRG1 TRIM58 ADORA1 ALCAM S1PR1 BCL2 ADAMTSL1 GATA2 ALX1 CCBE1 NR2F2 FOXD1 ADD2 CARD10 DSC2 FRMD5 CLDN4 CD200 CD24
1.06547e-06	43	1806	2.61916	GO:0048870 cell motility	http://amigo.geneontology.org/amigo/term/GO:0048870	NTN4 PLXNA2 ITGA6 PDGFB MET ABI3 WWC1 PODXL LGALS3 TUBB2B FGF5 FGF7 GAS8 RHOB AXL CATSPER1 CCDC125 LAMB3 ITGBL1 SFRP1 EFNB2 ANXA3 LEF1 CD9 MSX2 SOX9 EPHB2 IL33 NRG1 ADORA1 S1PR1 BCL2 GATA2 ALX1 CCBE1 NR2F2 ADD2 CARD10 CAV1 FRMD5 CLDN4 CD200 CD24
1.06547e-06	43	1806	2.61916	GO:0051674 localization of cell	http://amigo.geneontology.org/amigo/term/GO:0051674	NTN4 PLXNA2 ITGA6 PDGFB MET ABI3 WWC1 PODXL LGALS3 TUBB2B FGF5 FGF7 GAS8 RHOB AXL CATSPER1 CCDC125 LAMB3 ITGBL1 SFRP1 EFNB2 ANXA3 LEF1 CD9 MSX2 SOX9 EPHB2 IL33 NRG1 ADORA1 S1PR1 BCL2 GATA2 ALX1 CCBE1 NR2F2 ADD2 CARD10 CAV1 FRMD5 CLDN4 CD200 CD24
2.96417e-08	62	2867	2.3789	GO:0009653 anatomical structure morphogenesis	http://amigo.geneontology.org/amigo/term/GO:0009653	NTN4 PLXNA2 EZR TBX18 MSX2 DUSP4 EFNB2 SOX9 EPHB2 FGF5 FGF7 RHOB S1PR1 SOX11 GATA2 ALX1 LAMB3 COL13A1 HOXA4 FOXD1 TUBB3 HSPB6 MET ANXA3 NRG1 KRT19 PLD6 CYP26B1 CD9 SFRP1 PPP1R13L CAV1 HOXA2 PRRX1 NR5A2 KLF2 YWHAH CHN1 ARHGAP22 LEF1 NFIB B4GALT5 E2F7 AXL TM4SF1 ALCAM LPAR3 BCL2 ADAMTSL1 HES7 HOXC10 CCBE1 NR2F2 TRNP1 ITGA6 CARD10 TUBB2B SYNE3 CLDN4 ABI3 PODXL MTSS1
3.86214e-07	56	2618	2.35304	GO:0007399 nervous system development	http://amigo.geneontology.org/amigo/term/GO:0007399	YWHAH CAPG NNAT PLXNA2 MET EFNB2 SOX9 EPHB2 TUBB2B ZFHX3 MALL HAPLN1 NRG1 AXL GPRIN1 B3GNT5 SOX11 HES7 C3orf70 TUBB3 ZNF488 LEF1 CD9 CLDN11 NTN4 ADD2 ITPK1 SFRP1 HOXA2 PRRX1 RGS4 CHN1 IL33 FGF5 ANXA3 GAS8 NFIB B4GALT5 LRRTM1 ALCAM S1PR1 LPAR3 BCL2 ADAMTSL1 GATA2 HOXC10 OXTR NR2F2 FOXD1 TRNP1 ITGA6 ABI3 GPRC5B CCDC85C ADORA1 NTM
1.06547e-06	55	2680	2.25756	GO:0050793 reg. of developmental proc.	http://amigo.geneontology.org/amigo/term/GO:0050793	PLXNA2 EZR PPP1R13L WWC1 SOX9 ZFHX3 RHOB HES7 GATA2 EVI2B LEF1 HSPB6 PDGFB SFRP1 ANXA3 NRG1 AXL PLD6 CYP26B1 ADRB1 NTN4 CAV1 HOXA2 PRRX1 RGS4 MSX2 EFNB2 YWHAH CHN1 EPHB2 IL33 FGF7 NFIB B4GALT5 TRIM58 LRRTM1 CDS1 S1PR1 LPAR3 BCL2 ADAMTS20 SFN SOX11 OXTR CCBE1 FOXD1 ZNF488 KLF2 SYNE3 ALX1 CLDN4 CD24 ABI3 TBX18 GPRC5B
8.52357e-07	59	2945	2.20383	GO:0032879 reg. of localization	http://amigo.geneontology.org/amigo/term/GO:0032879	ABLIM3 NNAT PLXNA2 EZR PDGFB ABI3 LGALS3 FGF5 FGF7 CNIH3 RAB3B CATSPER1 CCDC125 CAV1 CD200 CORO2B SFRP1 YWHAH PODXL ANXA3 LEF1 RHOB NRG1 BCL2 CD9 NTSR1 NALCN RASGRF2 RGS4 EFNB2 SOX9 HIP1 EPHB2 IL33 GAS8 TRIM58 LRRTM1 ADORA1 ABCA3 SCN9A S1PR1 SFN SOX11 GATA2 OXTR CCBE1 KCNQ3 OSBPL6 ITGA6 CARD10 MET DSC2 TUBB2B AXL FRMD5 NR2F2 CLDN4 JPH1 WWC1
8.52357e-07	60	3024	2.18264	GO:0051239 reg. of multicellular organismal proc.	http://amigo.geneontology.org/amigo/term/GO:0051239	ADRB1 PLXNA2 WWC1 SOX9 IL33 HES7 GATA2 OXTR EVI2B CAV1 LEF1 HSPB6 CD9 PDGFB SFRP1 ANXA3 FGF7 NRG1 AXL CCBE1 CYP26B1 NTN4 EZR NTSR1 CORO2B RGS4 MSX2 G0S2 EFNB2 TSPAN8 KLF2 YWHAH EPHB2 RHOB NFIB PLCL2 B4GALT5 LRRTM1 ADORA1 S1PR1 LPAR3 BCL2 SFN SOX11 FOXD1 ZNF488 CD200 CARD10 MET TBX18 DSC2 ALX1 HOXC10 IRAK1 NR2F2 CD24 MGLL GPRC5B ATP2A3 SERPINB2
9.31839e-09	86	4617	2.04904	GO:0048731 system development	http://amigo.geneontology.org/amigo/term/GO:0048731	YWHAH CAPG NNAT PLXNA2 MET EFNB2 SOX9 EPHB2 TUBB2B FGF7 ZFHX3 MALL HAPLN1 NRG1 AXL GPRIN1 S1PR1 B3GNT5 SOX11 PSAPL1 HES7 GATA2 ALX1 EVI2B C3orf70 COL13A1 HOXA4 TUBB3 ZNF488 LEF1 HSPB6 PDGFB SFRP1 ANXA3 CYP26B1 CD9 CLDN11 NTN4 ADD2 ITPK1 PPP1R13L CAV1 HOXA2 PRRX1 RGS4 MSX2 DAW1 KLF2 CHN1 ARHGAP22 IL33 FGF5 GAS8 RHOB NFIB LPCAT1 PLCL2 B4GALT5 TRIM58 LRRTM1 E2F7 ABCA3 ALCAM KRT19 LPAR3 BCL2 FOSL1 AD…
8.52357e-07	73	4103	1.95719	GO:0065008 reg. of biological quality	http://amigo.geneontology.org/amigo/term/GO:0065008	CAPG ADRB1 NNAT TRHDE ATP2A3 ADD2 PLXNA2 SLC4A4 EZR CAV1 TJP2 RHOB PTGER1 AXL SCN9A MT1E CSDC2 CATSPER1 OXTR CYP26B1 CD9 PDGFB SFRP1 HIP1 YWHAH ARHGAP22 DSC3 NRG1 RAB3B BCL2 CD24 ITPR3 NTSR1 CORO2B PPP1R13L RASGRF2 NR5A2 RGS4 G0S2 EFNB2 SOX9 TSPAN8 KLF2 EPHB2 LPCAT1 PLCL2 B4GALT5 TRIM58 LRRTM1 ADORA1 ABCA3 S1PR1 LPAR3 SFN SOX11 GATA2 KCNQ3 NR2F2 PEAR1 FOXD1 MET TBX18 DSC2 SYNE3 HOXC10 CLDN4 NALCN…
1.45848e-06	77	4552	1.8608	GO:0030154 cell differentiation	http://amigo.geneontology.org/amigo/term/GO:0030154	NTN4 PLXNA2 PPP1R13L CAV1 MET TBX18 TJP2 EFNB2 SOX9 EPHB2 TUBB2B FGF5 FGF7 ZFHX3 NRG1 AXL GPRIN1 KRT19 SOX11 PSAPL1 HES7 GATA2 NR2F2 EVI2B LAMB3 FOXD1 TUBB3 ZNF488 LEF1 PDGFB SFRP1 CYP26B1 CD9 ADRB1 MECOM HOXA2 PRRX1 NR5A2 RGS4 MSX2 KLF2 HIP1 YWHAH CHN1 ARHGAP22 LGALS3 IL33 RHOB NFIB PLCL2 FMN2 B4GALT5 TRIM58 CDS1 E2F7 ALCAM S1PR1 LRRC8C LPAR3 BCL2 ADAMTS20 CATSPER1 SFN ADAMTSL1 PLD6 ALX1 HOXC10 …
1.76239e-06	77	4576	1.85104	GO:0048869 cellular developmental proc.	http://amigo.geneontology.org/amigo/term/GO:0048869	NTN4 PLXNA2 PPP1R13L CAV1 MET TBX18 TJP2 EFNB2 SOX9 EPHB2 TUBB2B FGF5 FGF7 ZFHX3 NRG1 AXL GPRIN1 KRT19 SOX11 PSAPL1 HES7 GATA2 NR2F2 EVI2B LAMB3 FOXD1 TUBB3 ZNF488 LEF1 PDGFB SFRP1 CYP26B1 CD9 ADRB1 MECOM HOXA2 PRRX1 NR5A2 RGS4 MSX2 KLF2 HIP1 YWHAH CHN1 ARHGAP22 LGALS3 IL33 RHOB NFIB PLCL2 FMN2 B4GALT5 TRIM58 CDS1 E2F7 ALCAM S1PR1 LRRC8C LPAR3 BCL2 ADAMTS20 CATSPER1 SFN ADAMTSL1 PLD6 ALX1 HOXC10 …
88 elements included exclusively in KO (DMSO) vs. WT (DMSO) up:
Enrichment FDR	nGenes	Pathway Genes	Fold Enrichment	Pathway	URL	Genes
0.00656918	2	4	170.754	GO:0002175 protein localization to paranode region of axon	http://amigo.geneontology.org/amigo/term/GO:0002175	UGT8 EPB41L3
0.00886944	3	28	36.5901	GO:0071880 adenylate cyclase-activating adrenergic receptor signaling pathway	http://amigo.geneontology.org/amigo/term/GO:0071880	ADRB2 ADRA1D DRD1
0.00574652	5	125	13.6603	GO:0002065 columnar/cuboidal epithelial cell differentiation	http://amigo.geneontology.org/amigo/term/GO:0002065	GATA5 BMP6 KLF5 FST KLF4
0.00650664	7	322	7.42408	GO:0001822 kidney development	http://amigo.geneontology.org/amigo/term/GO:0001822	GREB1L FRAS1 BMP6 HPGD DCHS1 GPR4 GCNT1
0.00656918	7	331	7.22221	GO:0072001 renal system development	http://amigo.geneontology.org/amigo/term/GO:0072001	GREB1L FRAS1 BMP6 HPGD DCHS1 GPR4 GCNT1
0.0116747	7	373	6.40899	GO:0001655 urogenital system development	http://amigo.geneontology.org/amigo/term/GO:0001655	GREB1L FRAS1 BMP6 HPGD DCHS1 GPR4 GCNT1
0.00287099	9	491	6.25981	GO:0007389 pattern specification proc.	http://amigo.geneontology.org/amigo/term/GO:0007389	HOXA3 LFNG GATA5 FST HHIP DCHS1 FOXG1 POU5F1 TBX1
0.00410634	10	663	5.15094	GO:0048729 tissue morphogenesis	http://amigo.geneontology.org/amigo/term/GO:0048729	TMEFF2 GATA5 FST KLF4 FRAS1 GREB1L HHIP DCHS1 GCNT1 TBX1
0.00017309	15	1105	4.63585	GO:0009887 animal organ morphogenesis	http://amigo.geneontology.org/amigo/term/GO:0009887	HOXA3 TMEFF2 GATA5 FST FRAS1 GREB1L BMP6 HHIP DCHS1 FOXG1 GCNT1 TBX1 POU5F1 LFNG ABLIM1
0.00022263	15	1150	4.45445	GO:0072359 circulatory system development	http://amigo.geneontology.org/amigo/term/GO:0072359	PTPRB GATA5 POPDC3 FHOD3 KLF4 POU5F1 KLF5 NDP GREB1L HPGD DCHS1 GPR4 HOXA3 LYL1 TBX1
1.9491e-06	24	2086	3.92914	GO:0009888 tissue development	http://amigo.geneontology.org/amigo/term/GO:0009888	PTHLH GATA5 POPDC3 FHOD3 TMEFF2 KRT80 ENPP1 FST BMP6 POU5F1 KLF5 HOXA3 LFNG NDP KLF4 FRAS1 GREB1L HHIP DCHS1 ADRB2 GPR4 GCNT1 TBX1 BNC1
0.00311988	14	1271	3.76169	GO:0060429 epithelium development	http://amigo.geneontology.org/amigo/term/GO:0060429	KRT80 GATA5 FST TMEFF2 BMP6 KLF5 LFNG KLF4 FRAS1 GREB1L HHIP DCHS1 GPR4 TBX1
0.00656918	13	1237	3.589	GO:0048646 anatomical structure formation involved in morphogenesis	http://amigo.geneontology.org/amigo/term/GO:0048646	PTPRB FHOD3 KLF4 POU5F1 KLF5 HOXA3 LFNG GATA5 UGT8 GPR4 DCHS1 EPB41L3 TBX1
8.55269e-07	29	2867	3.45438	GO:0009653 anatomical structure morphogenesis	http://amigo.geneontology.org/amigo/term/GO:0009653	HOXA3 PTPRB FHOD3 TMEFF2 DCHS1 GAP43 KLF4 MELTF POU5F1 KLF5 LFNG NDP GATA5 FST ITPKA FRAS1 GREB1L BMP6 HPGD HHIP UGT8 FOXG1 GPR4 GCNT1 STRIP2 TBX1 EPB41L3 AUTS2 ABLIM1
0.00022263	21	2239	3.20306	GO:0048468 cell development	http://amigo.geneontology.org/amigo/term/GO:0048468	PTHLH STMN2 FHOD3 TMEFF2 PRDM8 GAP43 BMP6 MELTF KLF5 KLF4 ITPKA PAQR8 UGT8 FOXG1 GPR4 DRD1 GABRA5 BNC1 EPB41L3 AUTS2 TBX1
1.9491e-06	32	3774	2.89566	GO:0048513 animal organ development	http://amigo.geneontology.org/amigo/term/GO:0048513	PTHLH BIK HOXA3 GATA5 POPDC3 FHOD3 GREB1L TMEFF2 KRT80 ENPP1 FST BMP6 POU5F1 KLF5 LYL1 LFNG LIN7A NDP KLF4 FRAS1 HPGD HHIP DCHS1 ADRB2 FOXG1 GPR4 DRD1 GABRA5 GCNT1 ARNT2 TBX1 ABLIM1
0.00617809	20	2618	2.60892	GO:0007399 nervous system development	http://amigo.geneontology.org/amigo/term/GO:0007399	STMN2 PRDM8 GAP43 HOXA3 PTPRB BEX1 KLF4 ITPKA BMP6 HHIP DCHS1 ARNT2 UGT8 FOXG1 DRD1 GABRA5 EPB41L3 AUTS2 TBX1 NDP
3.1635e-06	35	4617	2.58886	GO:0048731 system development	http://amigo.geneontology.org/amigo/term/GO:0048731	PTHLH BIK STMN2 HOXA3 PTPRB GATA5 POPDC3 FHOD3 GREB1L PRDM8 GAP43 FST KLF4 BMP6 POU5F1 KLF5 LYL1 LFNG NDP BEX1 ITPKA FRAS1 HPGD HHIP DCHS1 ARNT2 UGT8 FOXG1 GPR4 DRD1 GABRA5 GCNT1 TBX1 EPB41L3 AUTS2
7.1653e-06	34	4552	2.5508	GO:0030154 cell differentiation	http://amigo.geneontology.org/amigo/term/GO:0030154	PTHLH STMN2 GATA5 POPDC3 FST FHOD3 TMEFF2 PRDM8 KRT80 GAP43 TBX1 ENPP1 BMP6 MELTF POU5F1 KLF5 LYL1 LFNG PTPRB BEX1 KLF4 ITPKA HHIP DCHS1 ADRB2 BNC1 PAQR8 UGT8 FOXG1 GPR4 DRD1 GABRA5 EPB41L3 AUTS2
7.1653e-06	34	4576	2.53742	GO:0048869 cellular developmental proc.	http://amigo.geneontology.org/amigo/term/GO:0048869	PTHLH STMN2 GATA5 POPDC3 FST FHOD3 TMEFF2 PRDM8 KRT80 GAP43 TBX1 ENPP1 BMP6 MELTF POU5F1 KLF5 LYL1 LFNG PTPRB BEX1 KLF4 ITPKA HHIP DCHS1 ADRB2 BNC1 PAQR8 UGT8 FOXG1 GPR4 DRD1 GABRA5 EPB41L3 AUTS2
218 elements included exclusively in KO (sem) vs. WT (sem) up:
Enrichment FDR	nGenes	Pathway Genes	Fold Enrichment	Pathway	URL	Genes
0.000197064	4	12	45.6707	GO:0000727 double-strand break repair via break-induced replication	http://amigo.geneontology.org/amigo/term/GO:0000727	MCM2 MCM5 MCM4 GINS2
0.000197064	6	48	17.1265	GO:0007094 mitotic spindle assembly checkpoint signaling	http://amigo.geneontology.org/amigo/term/GO:0007094	CDC20 CDCA8 AURKB TRIP13 PLK1 CDT1
8.41255e-05	8	90	12.1788	GO:0000281 mitotic cytokinesis	http://amigo.geneontology.org/amigo/term/GO:0000281	ANLN CEP55 CDCA8 AURKB PLK1 STMN1 CENPA TRIM36
7.72854e-05	9	121	10.191	GO:0007088 reg. of mitotic nuclear division	http://amigo.geneontology.org/amigo/term/GO:0007088	MKI67 CDC20 CDCA8 AURKB TRIP13 PLK1 CDT1 AURKA PKMYT1
7.29497e-05	10	151	9.07364	GO:0007052 mitotic spindle organization	http://amigo.geneontology.org/amigo/term/GO:0007052	WDR62 AURKA TPX2 AURKB KIFC1 CDCA8 FSD1 STMN1 PLK1 CDC20
5.04675e-05	11	182	8.28094	GO:1902850 microtubule cytoskeleton organization involved in mitosis	http://amigo.geneontology.org/amigo/term/GO:1902850	WDR62 AURKA TPX2 AURKB KIFC1 CDCA8 FSD1 STMN1 PLK1 CDC20 CENPA
0.000125657	11	215	7.00992	GO:0007051 spindle organization	http://amigo.geneontology.org/amigo/term/GO:0007051	WDR62 AURKA TPX2 AURKB KIFC1 CDCA8 FSD1 STMN1 PLK1 CDC20 TRIM36
7.72854e-05	14	346	5.54384	GO:0140014 mitotic nuclear division	http://amigo.geneontology.org/amigo/term/GO:0140014	TPX2 NCAPH CDCA8 MKI67 KIFC1 CDC20 AURKB PLK1 AURKA TRIP13 CDT1 RRS1 ANLN PKMYT1
7.72237e-05	15	395	5.20299	GO:0007059 chromosome segregation	http://amigo.geneontology.org/amigo/term/GO:0007059	DDX11 NCAPH CDCA8 MKI67 SKA1 SKA3 CDC20 AURKB PLK1 TRIP13 FAM83D HJURP CDT1 RRS1 KIFC1
3.36894e-08	25	689	4.97141	GO:0051301 cell division	http://amigo.geneontology.org/amigo/term/GO:0051301	ANLN AURKA CEP55 SKA1 PLK1 AURKB CDCA8 FSD1 TPX2 MCM5 FAM83D RBBP8 PARD6A CENPA CDC20 STMN1 NCAPH CCNA1 NOTCH1 VEGFC SKA3 CDT1 ERCC6L KIFC1 TRIM36
3.29701e-09	29	825	4.81618	GO:1903047 mitotic cell cycle proc.	http://amigo.geneontology.org/amigo/term/GO:1903047	ANLN MCM2 WDR62 AURKA TPX2 CLSPN MCM4 NCAPH CCNA1 CDCA8 CEP55 MKI67 AURKB KIFC1 RBBP8 CDC20 TFAP4 FSD1 FOXM1 STMN1 PLK1 LZTS1 TRIP13 CENPA EGFR TRIM36 CDT1 RRS1 PKMYT1
0.000110432	16	476	4.60544	GO:0044772 mitotic cell cycle phase transition	http://amigo.geneontology.org/amigo/term/GO:0044772	CLSPN CCNA1 RBBP8 CDC20 CDCA8 AURKB TFAP4 FOXM1 PLK1 LZTS1 TRIP13 EGFR CDT1 ANLN AURKA PKMYT1
3.29701e-09	32	996	4.40199	GO:0000278 mitotic cell cycle	http://amigo.geneontology.org/amigo/term/GO:0000278	ANLN MCM2 WDR62 AURKA TPX2 CLSPN MCM4 NCAPH CCNA1 CDCA8 CEP55 MKI67 SKA1 SKA3 PLK1 CDT1 AURKB KIFC1 RBBP8 CDC20 TFAP4 FSD1 FOXM1 STMN1 LZTS1 TRIP13 TTLL12 CENPA EGFR TRIM36 RRS1 PKMYT1
0.000197064	16	514	4.26496	GO:0000280 nuclear division	http://amigo.geneontology.org/amigo/term/GO:0000280	TRIP13 RAD54L TPX2 NCAPH CDCA8 MKI67 KIFC1 CDC20 AURKB PLK1 AURKA CDT1 RRS1 ANLN PKMYT1 CCNA1
0.000188578	17	564	4.12979	GO:0048285 organelle fission	http://amigo.geneontology.org/amigo/term/GO:0048285	TRIP13 RAD54L TPX2 NCAPH CDCA8 MTFR2 MKI67 KIFC1 CDC20 AURKB PLK1 AURKA CDT1 RRS1 ANLN PKMYT1 CCNA1
0.000197064	20	781	3.50863	GO:0010564 reg. of cell cycle proc.	http://amigo.geneontology.org/amigo/term/GO:0010564	TRIP13 AURKA CLSPN FAM83D MKI67 PLK1 CDT1 AURKB RBBP8 CDC20 CDCA8 TFAP4 FSD1 WDR62 TPX2 NCAPH DDX11 EGFR ANLN PKMYT1
2.94099e-07	33	1321	3.42271	GO:0022402 cell cycle proc.	http://amigo.geneontology.org/amigo/term/GO:0022402	ANLN DDX11 TRIP13 MCM2 WDR62 RAD54L AURKA TPX2 CLSPN FAM83D PARD6A MCM4 NCAPH CCNA1 CDCA8 CEP55 MKI67 PLK1 CDT1 AURKB KIFC1 RBBP8 CDC20 TFAP4 FSD1 FOXM1 STMN1 LZTS1 CENPA EGFR TRIM36 RRS1 PKMYT1
6.86791e-09	44	1937	3.1123	GO:0007049 cell cycle	http://amigo.geneontology.org/amigo/term/GO:0007049	ANLN DDX11 TRIP13 MCM2 WDR62 RAD54L AURKA TPX2 CLSPN FAM83D PARD6A MCM4 NCAPH PKMYT1 CCNA1 CDCA8 CEP55 MKI67 SKA1 SKA3 PLK1 CDT1 AURKB KIFC1 RBBP8 CDC20 PRR11 TFAP4 FSD1 FOXM1 STMN1 LZTS1 MCM5 CENPA NR4A1 HJURP TRIM36 CHAF1B ERCC6L UHRF1 TTLL12 EGFR RRS1 BOP1
7.72237e-05	27	1213	3.04973	GO:0051726 reg. of cell cycle	http://amigo.geneontology.org/amigo/term/GO:0051726	TRIP13 WDR62 AURKA CLSPN FAM83D CCNA1 MKI67 PLK1 CDT1 AURKB RBBP8 CDC20 CDCA8 PRR11 TFAP4 FSD1 TPX2 NCAPH NR4A1 TRIM36 DDX11 TTLL12 FOXM1 EGFR BOP1 ANLN PKMYT1
3.68545e-05	43	2509	2.34815	GO:0051128 reg. of cellular component organization	http://amigo.geneontology.org/amigo/term/GO:0051128	NEDD4L LZTS1 TRIP13 STMN1 ABHD17C ZNF365 SLAIN1 MKI67 SKA1 TIAM1 PDE2A CDC20 CDCA8 AURKB TNC TPX2 FSD1 NCAPH HJURP EGFR SKA3 PLK1 MCM2 WDR62 NECTIN1 ATP8A1 PTPRF NOTCH1 SLC7A11 ITGA2 ANLN DDX11 ARHGAP6 AURKA DIAPH1 TRIM36 CDT1 NGEF MGARP RUNX1 TRABD2A FOXM1 PKMYT1
873 common elements in KO (DMSO) vs. WT (DMSO) down and KO (sem) vs. WT (sem) down:
Enrichment FDR	nGenes	Pathway Genes	Fold Enrichment	Pathway	URL	Genes
1.64257e-20	56	355	5.03403	GO:0030198 extracellular matrix organization	http://amigo.geneontology.org/amigo/term/GO:0030198	COL11A1 COL5A3 COL4A4 COL16A1 ADAMTS2 MMP2 LAMB4 COL9A3 COL1A1 LOX COL5A1 POSTN SULF1 FBLN5 ADAMTS10 COL8A1 ADAMTS16 ABI3BP ADAMTS1 ADAMTS13 PDPN COL1A2 ADAMTS15 MFAP4 COL3A1 COL8A2 COL4A1 MMP23B NTNG2 SULF2 COL11A2 COL15A1 LAMA1 LAMA2 FAP ITGA8 CCDC80 CRISPLD2 VTN P4HA1 CYP1B1 EMILIN1 SLC39A8 LUM GAS2 SPINT1 FLRT2 EGFL6 IL6 CSGALNACT1 FGFR4 GREM1 ZNF469 COL12A1 NID2 LRP1
1.64257e-20	56	356	5.01989	GO:0043062 extracellular structure organization	http://amigo.geneontology.org/amigo/term/GO:0043062	COL11A1 COL5A3 COL4A4 COL16A1 ADAMTS2 MMP2 LAMB4 COL9A3 COL1A1 LOX COL5A1 POSTN SULF1 FBLN5 ADAMTS10 COL8A1 ADAMTS16 ABI3BP ADAMTS1 ADAMTS13 PDPN COL1A2 ADAMTS15 MFAP4 COL3A1 COL8A2 COL4A1 MMP23B NTNG2 SULF2 COL11A2 COL15A1 LAMA1 LAMA2 FAP ITGA8 CCDC80 CRISPLD2 VTN P4HA1 CYP1B1 EMILIN1 SLC39A8 LUM GAS2 SPINT1 FLRT2 EGFL6 IL6 CSGALNACT1 FGFR4 GREM1 ZNF469 COL12A1 NID2 LRP1
2.08926e-20	56	359	4.97794	GO:0045229 external encapsulating structure organization	http://amigo.geneontology.org/amigo/term/GO:0045229	COL11A1 COL5A3 COL4A4 COL16A1 ADAMTS2 MMP2 LAMB4 COL9A3 COL1A1 LOX COL5A1 POSTN SULF1 FBLN5 ADAMTS10 COL8A1 ADAMTS16 ABI3BP ADAMTS1 ADAMTS13 PDPN COL1A2 ADAMTS15 MFAP4 COL3A1 COL8A2 COL4A1 MMP23B NTNG2 SULF2 COL11A2 COL15A1 LAMA1 LAMA2 FAP ITGA8 CCDC80 CRISPLD2 VTN P4HA1 CYP1B1 EMILIN1 SLC39A8 LUM GAS2 SPINT1 FLRT2 EGFL6 IL6 CSGALNACT1 FGFR4 GREM1 ZNF469 COL12A1 NID2 LRP1
4.48656e-18	79	765	3.2955	GO:0001944 vasculature development	http://amigo.geneontology.org/amigo/term/GO:0001944	CALCRL ANGPT2 CD40 LAMA1 COL1A1 PDGFRB TEK TMEM204 SERPINF1 VASH2 ANGPT1 LRP5 SVEP1 COL15A1 IL6 SEMA6A SPARC BMP4 ADM2 DLL4 RAMP1 SULF1 PDCD4 ADAMTS1 KIT TYMP NOTCH3 FAP MMP2 SRPX2 EYA1 LAMA4 LOX FN1 TCF21 TBX2 HIF3A C3 APOE COL5A1 CHI3L1 ENPP2 CYP1B1 EMILIN1 PRICKLE1 MYOCD PROK1 OSR1 ACKR3 COL8A1 RSPO3 NTRK2 EDNRA PDE3B ACE SPINT1 TMEM100 GREM1 COL3A1 PDGFD COL8A2 EPHB3 NKX2-5 COL4A1 ACTA2 PIK3R…
2.43599e-16	74	734	3.2173	GO:0001568 blood vessel development	http://amigo.geneontology.org/amigo/term/GO:0001568	CALCRL ANGPT2 CD40 LAMA1 COL1A1 PDGFRB TEK SERPINF1 VASH2 ANGPT1 LRP5 COL15A1 IL6 SEMA6A SPARC BMP4 ADM2 DLL4 RAMP1 SULF1 ADAMTS1 TYMP NOTCH3 FAP MMP2 SRPX2 EYA1 LAMA4 LOX FN1 TCF21 TBX2 HIF3A C3 APOE COL5A1 CHI3L1 ENPP2 CYP1B1 EMILIN1 PRICKLE1 MYOCD PROK1 OSR1 ACKR3 COL8A1 RSPO3 NTRK2 EDNRA PDE3B ACE SPINT1 TMEM100 GREM1 COL3A1 PDGFD COL8A2 EPHB3 NKX2-5 COL4A1 ACTA2 PIK3R3 AGTR1 GPLD1 WNT5A ADAM…
4.07889e-16	83	902	2.93648	GO:0035239 tube morphogenesis	http://amigo.geneontology.org/amigo/term/GO:0035239	CALCRL ANGPT2 CD40 LAMA1 PDGFRB TEK SERPINF1 VASH2 ANGPT1 LRP5 COL15A1 IL6 SEMA6A SPARC BMP4 ADM2 DLL4 RAMP1 SULF1 ADAMTS1 TYMP NOTCH3 CELSR1 FAP MMP2 ESR1 SALL4 SRPX2 EYA1 TMEM59L VDR LOX WNT5A FN1 TCF21 RDH10 TBX2 HIF3A HS3ST3B1 C3 APOE CHI3L1 EPHA7 ENPP2 CYP1B1 EMILIN1 SHROOM3 MYOCD PROK1 OSR1 GDF7 ACKR3 COL8A1 ADAMTS16 RSPO3 NTRK2 EDNRA PDE3B ACE KIF26B SPRY1 CTHRC1 SPINT1 TMEM100 GREM1 COL3A…
7.23158e-19	102	1150	2.83047	GO:0072359 circulatory system development	http://amigo.geneontology.org/amigo/term/GO:0072359	CALCRL NEBL ANGPT2 CD40 LAMA1 MYL7 COL1A1 PDGFRB FN1 TEK TMEM204 SERPINF1 MYOCD VASH2 ANGPT1 LRP5 SVEP1 COL15A1 DLL4 IL6 TGFBR3 SEMA6A SPARC BMP4 ADM2 RAMP1 SULF1 PRICKLE1 PDCD4 ADAMTS1 KIT SNAI2 TYMP COL11A1 RPS6KA2 NOTCH3 FAP MMP2 SALL4 SRPX2 EYA1 LAMA4 LOX WNT5A RGS2 TCF21 TBX2 HIF3A CDKN1A C3 APOE COL5A1 CHI3L1 ENPP2 CYP1B1 EMILIN1 PROK1 OSR1 ACKR3 COL8A1 RSPO3 NTRK2 JPH2 EDNRA PDE3B ABI3BP A…
1.19913e-17	98	1123	2.78485	GO:0035295 tube development	http://amigo.geneontology.org/amigo/term/GO:0035295	CALCRL ANGPT2 CD40 LAMA1 PDGFRB TEK SERPINF1 VASH2 ANGPT1 LRP5 PDPN COL15A1 IL6 SEMA6A SPARC BMP4 ADM2 DLL4 RAMP1 IL6ST SULF1 ADAMTS1 TYMP SCT NOTCH3 CELSR1 FAP ADAMTS2 MMP2 ESR1 REC8 SALL4 SRPX2 CRISPLD2 EYA1 TMEM59L VDR LOX WNT5A FN1 TCF21 RDH10 TBX2 HIF3A HS3ST3B1 C3 APOE ASS1 CHI3L1 EPHA7 EDNRB ENPP2 CYP1B1 EMILIN1 SHROOM3 CYP1A1 MYOCD RCN3 PROK1 OSR1 GDF7 ACKR3 COL8A1 ADAMTS16 RSPO3 NTRK2 TH…
3.59158e-17	96	1105	2.77246	GO:0009887 animal organ morphogenesis	http://amigo.geneontology.org/amigo/term/GO:0009887	PROM1 LAMC3 SDK2 LAMB4 LAMA1 MEIS3 FAM20A OBSL1 LRP5 DACT1 GREM1 GREM2 NTNG2 LAMA2 TGFBR3 BMP4 CFTR SNAI2 COL11A1 CELSR1 GPC4 ITGA8 MMP2 MYO15A ESR1 EYA1 TMEM59L COL1A1 JHY VDR MDFI GHR PDGFRB WNT5A TNFAIP3 TCF21 RDH10 TBX2 HS3ST3B1 DLL4 COL5A1 ANKRD6 SULF1 SLC40A1 OSR1 GDF7 LRIG1 COL8A1 ADAMTS16 NTRK2 PDCD4 THRB EDNRA ADAMTS1 APCDD1 DHRS3 KIF26B FRZB SPRY1 CTHRC1 HTRA1 TMEM100 IGF2 COL3A1 COL8A2…
7.25192e-16	100	1237	2.5798	GO:0048646 anatomical structure formation involved in morphogenesis	http://amigo.geneontology.org/amigo/term/GO:0048646	CALCRL SDK2 NEBL ANGPT2 CD40 FAM20A PMP22 COL12A1 PDGFRB TEK OBSL1 SERPINF1 VASH2 ANGPT1 LMOD1 COL15A1 IL6 SEMA6A VTN SPARC FN1 INHBA BMP4 ADM2 DLL4 COL5A1 RAMP1 SULF1 ADAMTS1 CFTR SNAI2 TYMP FGFR2 NOTCH3 CELSR1 FAP MMP2 SALL4 SRPX2 EYA1 COL1A1 WNT5A TNFAIP3 TCF21 RDH10 TBX2 HIF3A C3 GDF15 CHI3L1 ENPP2 CYP1B1 EMILIN1 SLC40A1 SHROOM3 PROK1 OSR1 GDF7 ACKR3 COL8A1 RSPO3 EDNRA PDE3B ACE KIF26B SPRY1 …
1.11539e-21	138	1729	2.54706	GO:0007155 cell adhesion	http://amigo.geneontology.org/amigo/term/GO:0007155	LAMC3 LIMCH1 SDK2 ADGRL1 CELSR1 GPC4 ITGA8 NID2 LAMB4 IL12RB1 IGDCC4 VTN PCDHB15 FN1 PCDH17 PCDHB8 PCDHB10 PCDHB14 OBSL1 TNFSF9 CDH15 COL5A1 VSTM2L POSTN PLXNC1 ITGA11 BOC CDH8 PTPRD ABI3BP TNFRSF14 SPON2 PDPN VCAM1 PCDH19 PLEKHA7 IGF2 OLR1 IGDCC3 PCDHB9 GPC6 ROBO2 PCDH18 NTNG2 HLA-DMA PCDHA4 ITGA1 PCDHGC3 PCDHAC2 PCDHA11 MILR1 PCDHB16 LAMA1 PDE3B LAMA2 SNAI2 PTPRU COL16A1 SRPX2 CXCL12 MDGA1 IL6 …
2.31269e-15	108	1424	2.4203	GO:0051094 positive reg. of developmental proc.	http://amigo.geneontology.org/amigo/term/GO:0051094	CD40 TEK TNFSF9 SOX5 PLXNC1 CHODL CLSTN2 PDPN PDE3A TMEM119 BRINP2 LAMA1 VDR LAMA2 CD4 SRPX2 SYT17 COL1A1 MMD ZBTB16 INHBA BMP4 ADM2 APOE UNC13A SERPINF1 SYT4 IL6 MYOCD VASH2 IGFBP3 DAB2 KIT TAL1 FRZB ATOH8 ROBO2 MAPT TGM2 CFTR SNAI2 ATP2B1 SCARF1 ANGPT2 HSF4 CXCL12 ASIC2 PPARGC1A NEDD9 CD83 GHR WNT5A FN1 TBX2 OBSL1 C3 KRT17 GDF15 CHI3L1 IL6ST CYP1B1 EMILIN1 OSR1 GDF7 BOC CDKN2B NTRK2 CCDC3 PTPRD…
2.21304e-17	144	2086	2.20295	GO:0009888 tissue development	http://amigo.geneontology.org/amigo/term/GO:0009888	LAMC3 TGFBR3 NEBL LAMB4 SEMA6A LAMA1 MYL7 FAM20A COL12A1 KRT17 SOX5 SEMA6D MYOCD LRP5 PDPN SVEP1 DACT1 MAF MSC TMEM119 NTNG2 LAMA2 DMD COL11A2 COL15A1 VDR COL1A1 VTN ZBTB16 EFEMP1 FN1 INHBA BMP4 COL5A1 IL6ST IL6 DAB2 ATOH8 CFTR SNAI2 COL11A1 FGFR2 ATP2B1 CELSR1 GPC4 ITGA8 MMP2 ESR1 SALL4 EYA1 TMEM59L PPARGC1A JHY GHR LOX PRLR PDGFRB WNT5A RGS2 TCF21 RDH10 TBX2 HS3ST3B1 C3 DLL4 POSTN ANKRD6 EPHA7 …
1.20474e-22	193	2867	2.14825	GO:0009653 anatomical structure morphogenesis	http://amigo.geneontology.org/amigo/term/GO:0009653	PROM1 LAMC3 CALCRL SDK2 NOTCH3 NEBL LAMB4 ANGPT2 SEMA6A CD40 LAMA1 MEIS3 CXCL12 EFNB3 FAM20A PMP22 COL12A1 PDGFRB TEK OBSL1 SERPINF1 VSTM2L EPHA7 PLXNC1 SEMA6D VASH2 BOC CDH8 ANGPT1 CHODL LRP5 PDPN LMOD1 FOXQ1 SVEP1 DACT1 GREM1 CDC42EP5 RHOH SDC2 RND1 GREM2 EPHB3 FMNL1 ROBO2 NTNG2 LAMA2 COL15A1 NTF4 DLL4 IL6 MAPT TGFBR3 SYT17 VTN SPARC FN1 INHBA BMP4 ADM2 UNC13A COL5A1 RAMP1 SYT4 SULF1 ADAMTS1 CF…
6.19037e-20	177	2680	2.10763	GO:0050793 reg. of developmental proc.	http://amigo.geneontology.org/amigo/term/GO:0050793	SEMA6A CD40 TEK TNFSF9 SERPINF1 SOX5 NREP PLXNC1 SEMA6D VASH2 DAAM2 TMEM178A CHODL CLSTN2 PDPN DACT1 IGF2 CDC42EP5 RHOH PDE3A RND1 TMEM119 FMNL1 BRINP2 MAFB NTF4 LAMA1 VDR IL6 MAPT LAMA2 CD4 SRPX2 SYT17 COL1A1 MMD ZBTB16 SPARC EFEMP1 INHBA BMP4 ADM2 APOE UNC13A COL5A1 SYT4 SULF1 PRICKLE1 MYOCD IGFBP3 PDCD4 DAB2 ADAMTS1 KIT TAL1 FRZB ATOH8 ROBO2 TGM2 CFTR SNAI2 ATP2B1 NOTCH3 SCARF1 CELSR1 GPC4 RAP…
3.68021e-18	187	3024	1.9734	GO:0051239 reg. of multicellular organismal proc.	http://amigo.geneontology.org/amigo/term/GO:0051239	SCT SEMA6A CD40 DHX58 BTN3A3 IL18R1 TEK TNFSF9 ADM2 APOE SERPINF1 SOX5 PLXNC1 SULF1 SEMA6D VASH2 CRHBP DAAM2 CD226 KCNE4 TMEM178A CHODL TNFRSF14 CLSTN2 PDPN PDE3A KCNE3 CHRM2 TMEM119 SMTNL2 SULF2 PLN DMD MAFB TRIL FAP PLAT VTN VDR IL6 CASP1 EMILIN1 AGTR1 ACE BDKRB2 CD4 ANGPT2 IL12RB1 SRPX2 NPTX2 COL1A1 ZBTB16 SPARC EFEMP1 FN1 IL1R1 INHBA BMP4 C3 DLL4 BST2 LRRC32 PRICKLE1 MYOCD DAB2 ANGPT1 ADAMTS1…
2.31898e-26	275	4617	1.90077	GO:0048731 system development	http://amigo.geneontology.org/amigo/term/GO:0048731	PROM1 ANOS1 CALCRL SDK2 SCT NOTCH3 SCARF1 GPC4 NEBL COL4A4 ANGPT2 SEMA6A COL9A3 CD40 LAMA1 MEIS3 JAK3 MYL7 CXCL12 COL1A1 EFNB3 PMP22 JHY MDGA1 PDGFRB WNT5A FN1 TEK OBSL1 TNFSF9 TMEM204 SERPINF1 VSTM2L PDE6A SOX5 NREP EPHA7 PLXNC1 SULF1 SEMA6D MYOCD VASH2 OSR1 BOC DAAM2 NTRK2 TMEM178A ANGPT1 CHODL KIT CLSTN2 LRP5 PDPN SVEP1 RHOH ATOH8 NR0B1 SDC2 LDB2 MAF EPHB3 GPC6 ROBO2 MAPT EPOR SULF2 LAMA2 LPAR…
5.61831e-20	223	3774	1.88564	GO:0048513 animal organ development	http://amigo.geneontology.org/amigo/term/GO:0048513	PROM1 LAMC3 SDK2 TGFBR3 SCT NEBL COL4A4 LAMB4 SEMA6A COL9A3 LAMA1 MEIS3 JAK3 MYL7 COL1A1 FAM20A JHY FN1 OBSL1 TNFSF9 PDE6A SOX5 SULF1 SEMA6D MYOCD TMEM178A KIT LRP5 PDPN SPRY1 DACT1 GREM1 NR0B1 DES MAF MSC GREM2 TMEM119 ROBO2 EPOR NTNG2 SULF2 LAMA2 DMD MAFB COL11A2 VDR PIK3R3 DLL4 ACE IL6R VCAM1 CD4 ZBTB16 WNT5A EFEMP1 INHBA BMP4 IL6 PRICKLE1 DAB2 TAL1 CFTR GIPR SNAI2 FHL1 PTPRU COL11A1 CALCRL FG…
1.69031e-15	203	3615	1.79202	GO:0023051 reg. of signaling	http://amigo.geneontology.org/amigo/term/GO:0023051	BST2 CXXC5 CD4 TGFBR3 SCT ARHGAP28 PIK3IP1 CD40 EYA1 GHR TNFAIP3 TEK INHBA BMP4 IFI6 DLL4 GDF15 TMEM204 NREP ANKRD6 IL6 SULF1 MCTP2 GDF7 NKD2 CRHBP DAAM2 IGFBP3 NTRK2 SESN3 CD226 PDE3B BANK1 DAB2 LURAP1L APCDD1 KIT CLSTN2 IL6R FGFR4 LRP5 DHRS3 FRZB IGFBP7 SPRY1 F2RL2 GRIK2 DACT1 GREM1 IGF2 VASN DDIT4 GPR37 PDGFD PDE3A TCIM GREM2 DLK1 SULF2 DACT3 GPR20 NTF4 FRRS1L LAMA1 LAMA2 SNAI2 PTPRU SNCAIP ES…
2.31269e-15	202	3602	1.78963	GO:0010646 reg. of cell communication	http://amigo.geneontology.org/amigo/term/GO:0010646	BST2 CXXC5 CD4 TGFBR3 SCT ARHGAP28 PIK3IP1 CD40 EYA1 GHR TNFAIP3 TEK INHBA BMP4 IFI6 DLL4 GDF15 TMEM204 NREP ANKRD6 IL6 SULF1 MCTP2 GDF7 NKD2 CRHBP DAAM2 IGFBP3 NTRK2 SESN3 CD226 PDE3B BANK1 DAB2 LURAP1L APCDD1 KIT CLSTN2 IL6R FGFR4 LRP5 DHRS3 FRZB IGFBP7 SPRY1 F2RL2 GRIK2 DACT1 GREM1 IGF2 VASN DDIT4 GPR37 PDGFD PDE3A TCIM GREM2 DLK1 SULF2 DACT3 GPR20 NTF4 FRRS1L LAMA1 LAMA2 SNAI2 PTPRU SNCAIP ES…
150 elements included exclusively in KO (DMSO) vs. WT (DMSO) down:
Enrichment FDR	nGenes	Pathway Genes	Fold Enrichment	Pathway	URL	Genes
0.0208778	2	4	107.929	GO:0032345 negative reg. of aldosterone metabolic proc.	http://amigo.geneontology.org/amigo/term/GO:0032345	BMP5 BMP2
0.0208778	2	4	107.929	GO:2000065 negative reg. of cortisol biosynthetic proc.	http://amigo.geneontology.org/amigo/term/GO:2000065	BMP5 BMP2
0.0166247	4	49	17.6211	GO:0003197 endocardial cushion development	http://amigo.geneontology.org/amigo/term/GO:0003197	BMP5 RBM24 BMP2 HEYL
0.0240169	7	252	5.99607	GO:0016358 dendrite development	http://amigo.geneontology.org/amigo/term/GO:0016358	BMP5 NEURL1 DCLK1 ADGRB3 RELN MAP2 CHRNA7
0.00356738	18	1169	3.32374	GO:0048666 neuron development	http://amigo.geneontology.org/amigo/term/GO:0048666	EPHA3 MAP2 DCLK1 ADGRB3 NPTX1 SLITRK6 BMP5 PRDM1 NGFR NEURL1 C1QL1 GFRA3 GFRA1 BTG2 PRKN RELN DIO3 CHRNA7
0.0132046	15	1001	3.23464	GO:0031175 neuron projection development	http://amigo.geneontology.org/amigo/term/GO:0031175	EPHA3 MAP2 DCLK1 NPTX1 SLITRK6 BMP5 NGFR NEURL1 ADGRB3 GFRA3 GFRA1 PRKN RELN BTG2 CHRNA7
0.00257972	21	1449	3.12838	GO:0030182 neuron differentiation	http://amigo.geneontology.org/amigo/term/GO:0030182	EPHA3 MAP2 DCLK1 ADGRB3 NPTX1 SLITRK6 RELN BMP5 RNF112 PRDM1 NGFR NEURL1 BMP2 C1QL1 GFRA3 GFRA1 BTG2 HEYL PRKN DIO3 CHRNA7
0.00222757	22	1522	3.12016	GO:0048699 generation of neurons	http://amigo.geneontology.org/amigo/term/GO:0048699	EPHA3 MAP2 DCLK1 ADGRB3 ASTN2 NPTX1 SLITRK6 RELN BMP5 RNF112 PRDM1 NGFR NEURL1 BMP2 C1QL1 GFRA3 GFRA1 BTG2 HEYL PRKN DIO3 CHRNA7
0.0208778	16	1194	2.89258	GO:0009628 response to abiotic stimulus	http://amigo.geneontology.org/amigo/term/GO:0009628	EPAS1 GPR68 CTSS CHRNA7 GUCA1A PRDM1 NGFR TRPM3 P2RX7 STC2 BMP2 SCN2A BTG2 CYGB SLITRK6 DIO3
0.00796559	19	1424	2.88013	GO:0051094 positive reg. of developmental proc.	http://amigo.geneontology.org/amigo/term/GO:0051094	SYK SLITRK6 BMP5 BMP2 MSR1 NGFR P2RX7 NEURL1 RBM24 GPR68 RNF112 ADGRB3 HEYL PRKN RELN DIO3 CTH CHRNA7 TNFSF4
0.00329333	23	1757	2.82569	GO:0022008 neurogenesis	http://amigo.geneontology.org/amigo/term/GO:0022008	EPHA3 MAP2 DCLK1 ADGRB3 ASTN2 HEYL NPTX1 SLITRK6 RELN BMP5 RNF112 PRDM1 NGFR NEURL1 BMP2 C1QL1 GFRA3 GFRA1 BTG2 KLF15 PRKN DIO3 CHRNA7
0.0240169	19	1660	2.47067	GO:0009719 response to endogenous stimulus	http://amigo.geneontology.org/amigo/term/GO:0009719	EBI3 BMP5 BMP2 TIMP4 NGFR TNFSF4 KLF9 ADAMTS12 HEYL NEURL1 STC2 RASL11B BTG2 ALPL KLF15 SYK CTSS P2RX7 PRKN
0.00587256	28	2618	2.30865	GO:0007399 nervous system development	http://amigo.geneontology.org/amigo/term/GO:0007399	EPHA3 MAP2 NEURL1 DCLK1 ADGRB3 GFRA3 ASTN2 GFRA1 HEYL NPTX1 SLITRK6 RELN BMP5 BMP2 RNF112 PRDM1 NGFR PCDHB3 C1QL1 SCN2A TIMP4 BTG2 KLF15 PRKN DIO3 CHRNA7 RAPGEF5 NPAS1
0.00222757	35	3300	2.28941	GO:0070887 cellular response to chemical stimulus	http://amigo.geneontology.org/amigo/term/GO:0070887	EBI3 BMP5 EPAS1 BMP2 ACKR4 PRKN NGFR OAS1 THBS4 TNFSF4 KLF9 ADAMTS12 HEYL SYK GPBAR1 MSR1 AHRR P2RX7 NEURL1 STC2 CTH GPR68 RASL11B RNF112 SCN2A GFRA1 CYGB ALPL KLF15 NPTX1 CTSS EPHA3 IFIH1 GUCA1A CHRNA7
0.0104282	27	2609	2.23387	GO:0071310 cellular response to organic substance	http://amigo.geneontology.org/amigo/term/GO:0071310	EBI3 BMP5 BMP2 NGFR OAS1 TNFSF4 KLF9 ADAMTS12 HEYL GPBAR1 PRKN MSR1 P2RX7 NEURL1 STC2 CTH GPR68 RASL11B ACKR4 GFRA1 ALPL KLF15 SYK NPTX1 CTSS EPHA3 IFIH1
0.00356738	33	3269	2.17905	GO:0010033 response to organic substance	http://amigo.geneontology.org/amigo/term/GO:0010033	EBI3 BMP5 BMP2 TIMP4 NGFR P2RX7 OAS1 TNFSF4 KLF9 ADAMTS12 HEYL CHRNA7 GPBAR1 PRKN MSR1 NEURL1 THBS4 STC2 CTH GPR68 RASL11B ACKR4 GFRA1 CDA BTG2 ALPL RFTN2 KLF15 SYK NPTX1 CTSS EPHA3 IFIH1
0.0104282	30	3073	2.10731	GO:0009605 response to external stimulus	http://amigo.geneontology.org/amigo/term/GO:0009605	EPHA3 OAS1 IFIH1 ACKR4 TRIM22 SYK APOBEC3G APOL1 THBS4 TNFSF4 ADAMTS12 GUCA1A PRDM1 NGFR TRPM3 P2RX7 SLC15A3 STC2 BMP2 NPAS1 IFI44 GFRA3 TIMP4 CDA BTG2 ALPL SLITRK6 PRKN RELN DCLK1
0.00440356	42	4821	1.88053	GO:0042221 response to chemical	http://amigo.geneontology.org/amigo/term/GO:0042221	EPHA3 EBI3 BMP5 EPAS1 BMP2 ACKR4 TIMP4 PRKN KCNMB2 NGFR P2RX7 OAS1 THBS4 TNFSF4 KLF9 ADAMTS12 HEYL SYK CHRNA7 GPBAR1 MSR1 AHRR NEURL1 STC2 CTH GPR68 RASL11B RNF112 SCN2A GFRA3 GFRA1 CDA BTG2 CYGB ALPL RFTN2 KLF15 NPTX1 RELN CTSS IFIH1 GUCA1A
0.00731663	40	4617	1.87012	GO:0048731 system development	http://amigo.geneontology.org/amigo/term/GO:0048731	EPHA3 MAP2 NEURL1 DCLK1 ADGRB3 GFRA3 ASTN2 GFRA1 HEYL SYK NPTX1 SLITRK6 RELN BMP5 BMP2 RNF112 ADAMTS12 PRDM1 NGFR P2RX7 RBM24 PCDHB3 STC2 EPAS1 GPR68 C1QL1 SCN2A TIMP4 BTG2 ALPL KLF15 PRKN DIO3 THBS4 ZFP42 CTH CHRNA7 TNFSF4 RAPGEF5 NPAS1
624 elements included exclusively in KO (sem) vs. WT (sem) down:
Enrichment FDR	nGenes	Pathway Genes	Fold Enrichment	Pathway	URL	Genes
1.68804e-05	15	130	5.73938	GO:0090100 positive reg. of transmembrane receptor protein serine/threonine kinase signaling pathway	http://amigo.geneontology.org/amigo/term/GO:0090100	TGFB2 TGFB3 INHA INHBE GDF6 INHBB NEO1 FGF9 KDR GPC3 CRB2 NPNT CDKN1C SCUBE3 SLC2A10
1.89971e-05	25	356	3.49307	GO:0043062 extracellular structure organization	http://amigo.geneontology.org/amigo/term/GO:0043062	PAPLN TGFBI TEX14 COL4A2 LOXL4 ADAMTS5 COL5A2 COLQ MMP28 TGFB2 RGCC PXDN DPP4 APLP1 KAZALD1 FMOD HMCN1 DDR2 PBXIP1 SERPINF2 NPNT ANTXR1 SLC2A10 COL14A1 TLL1
1.20053e-05	35	615	2.83081	GO:0003013 circulatory system proc.	http://amigo.geneontology.org/amigo/term/GO:0003013	KCNH2 TNNT2 REN ADRB3 GSTM2 TGFB2 TNNC1 AMOT GJA5 SLC1A1 NPY OPRL1 VSTM4 NAV2 SERPINF2 F2R ADRA2C PLA2G6 PDE4B SUCNR1 RASL10B PCSK5 SLC4A3 MYLK3 SLC16A2 CACNA1C SLC1A2 ID2 ATP1B2 GJA1 INSR AZU1 SLC2A10 HSPB7 KCNJ12
2.62779e-05	38	734	2.57516	GO:0001568 blood vessel development	http://amigo.geneontology.org/amigo/term/GO:0001568	ADGRA2 VASH1 AMOT KDR ITGAV MEIS1 MMRN2 DCN TGFB2 RGCC COL4A2 EGF FOXO4 PCSK5 FGF9 WNT2 SLC1A1 UNC5B NRP2 SOX4 SMAD6 MFGE8 GPC3 FOXO1 TLR3 VSTM4 SERPINF2 EFNA1 ANTXR1 FZD4 AQP1 TGFBI GJA5 RORA PXDN STRA6 ROBO1 SLC2A10
1.6385e-06	51	1025	2.47493	GO:0007167 enzyme linked receptor protein signaling pathway	http://amigo.geneontology.org/amigo/term/GO:0007167	TGFB2 EFS FGF9 TGFB3 INHA KDR COL4A2 SMAD6 INHBE DUSP15 FOXO1 SLA GDF6 DDR2 INHBB FSTL1 FAM83B SPRY3 EFNA1 INSR MMRN2 SHISA2 TET1 DCN EGF IGSF1 FOXO4 PDK4 ADGRA2 NEO1 LGMN NRP2 FLRT3 GPC3 CRB2 CTF1 ARID5B PTGIR NPNT NRTN FZD4 ROR1 CHRD CDKN1C SCUBE3 ROBO1 SLC2A10 SORBS1 PTPN3 FMOD PTPRG
1.6385e-06	55	1150	2.37893	GO:0072359 circulatory system development	http://amigo.geneontology.org/amigo/term/GO:0072359	ADGRA2 VASH1 AMOT KDR ITGAV MYLK3 MEIS1 MMRN2 FZD4 DCN TGFB2 RGCC COL4A2 EGF FOXO4 PCSK5 FGF9 WNT2 SLC1A1 UNC5B NRP2 BICC1 SOX4 FLRT3 SMAD6 MFGE8 SYPL2 GPC3 CRB2 ROM1 FOXO1 GJA1 TLR3 VSTM4 SERPINF2 EFNA1 ANTXR1 HSPB7 SLIT3 PTCH1 AQP1 GJA5 TGFBI RORA SOX6 TNNC1 TNNT2 PXDN STRA6 CACNA1C ROBO1 INSR SLC2A10 ID2 VANGL2
7.20739e-08	78	1777	2.18335	GO:0007267 cell-cell signaling	http://amigo.geneontology.org/amigo/term/GO:0007267	ADGRA2 WNT2 GCK WNT5B APC2 WNT2B LRP4 CACNA1A GPC3 CACNA1B GJA1 DKK2 DGKI VANGL2 NLGN4Y SYT9 FZD4 SHISA2 TMEM198 NLGN3 TMEM170B GJA5 IL11 PLA2G3 BICC1 EGF RSPO2 LGR4 MAPK8IP2 CALCOCO1 SIRT4 P2RX6 DAAM1 LGMN FGF9 PTPRS HBP1 SLC1A1 DNM1 ASIC1 BCHE GLS NPY INHA SOX4 CDH11 REN SLC16A2 FOXO1 DISC1 INHBB PBXIP1 NDRG2 NSG1 F2R PLA2G6 ROR1 MITF SUCNR1 AQP1 RASL10B PCSK5 CACNA1C AKAP5 CAMK2A CPEB3 ADRA2C …
6.7552e-06	62	1449	2.12834	GO:0030182 neuron differentiation	http://amigo.geneontology.org/amigo/term/GO:0030182	GAS7 SEMA3B NEO1 FRY WHRN APLP1 WNT2 UNC5B WNT5B BCL11A WNT2B RIT2 EFNA1 SLIT3 ROR1 PBX1 MYO6 ARHGEF25 ITM2C ROBO1 NRTN ADRA2C MAPK8IP2 RORA CECR2 PLA2G3 PTPRS NRP2 SOX4 FLRT3 ATP1B2 TSPAN2 LRP4 AVIL CDH11 CRABP2 MEIS1 PTPRG TNFRSF21 RSPO2 VLDLR CRB2 ROM1 CTF1 GRIP1 GDF6 DISC1 SPRY3 ID4 FZD4 CAMK1D JAG2 PTCH1 ZNF521 PJVK NPY CAMK2A TGFB2 CPEB3 ID2 ANK3 NLGN3
6.79032e-06	64	1522	2.09162	GO:0048699 generation of neurons	http://amigo.geneontology.org/amigo/term/GO:0048699	GAS7 SEMA3B NEO1 FRY WHRN APLP1 WNT2 UNC5B WNT5B BCL11A WNT2B LRP4 RIT2 DISC1 EFNA1 SLIT3 ROR1 PBX1 MYO6 ARHGEF25 ITM2C ROBO1 NRTN ADRA2C MAPK8IP2 RORA CECR2 PLA2G3 PTPRS BCHE NRP2 SOX4 FLRT3 ATP1B2 TSPAN2 AVIL CDH11 CRABP2 MEIS1 PTPRG TNFRSF21 RSPO2 VLDLR CRB2 ROM1 CTF1 GRIP1 GDF6 SPRY3 ID4 FZD4 CAMK1D JAG2 PTCH1 ZNF521 PJVK NPY CAMK2A TGFB2 CPEB3 ID2 ANK3 NLGN3 DNER
6.27244e-06	73	1830	1.98422	GO:0010647 positive reg. of cell communication	http://amigo.geneontology.org/amigo/term/GO:0010647	GJA1 ADGRA2 TRAF1 GPR137B TGFB2 IL11 RUNDC3A TGFB3 INHA F2RL3 INHBE GPC3 DUSP15 GDF6 INHBB ARHGEF3 INSR F2R ROR1 TMEM198 AKAP5 DCN PLA2G3 ING4 KDR GADD45G EGF TSLP RSPO2 DKK2 TLR3 SERPINF2 ADRA2C ADRB3 LGR4 MAPK8IP2 MARCO NEO1 LMCD1 LGMN FGF9 GCK SLC1A1 NPY SOX4 ITM2C CRB2 RIT2 DGKI DDR2 DISC1 PBXIP1 NPNT NSG1 EFNA1 FZD4 SCUBE2 ALOX15B PLA2G6 JAG2 GJA5 RASL10B UNC5B CDKN1C ITGAV SCUBE3 ROBO1 HCLS…
1.01216e-05	70	1757	1.98173	GO:0022008 neurogenesis	http://amigo.geneontology.org/amigo/term/GO:0022008	GAS7 SEMA3B NEO1 FRY WHRN APLP1 WNT2 UNC5B WNT5B BCL11A WNT2B LRP4 RIT2 DISC1 EFNA1 SLIT3 ROR1 PBX1 MYO6 ARHGEF25 TGFB2 ITM2C ROBO1 NRTN AZU1 ADRA2C MAPK8IP2 PRDM6 RORA CECR2 PLA2G3 PTPRS SLC1A1 BCHE NRP2 SOX4 FLRT3 ATP1B2 TSPAN2 AVIL CDH11 CRABP2 MEIS1 PTPRG TNFRSF21 RSPO2 VLDLR CRB2 ROM1 DUSP15 CTF1 GRIP1 GDF6 NAV2 SPRY3 ID4 FZD4 CAMK1D JAG2 PTCH1 DNER ZNF521 PJVK NPY CAMK2A CPEB3 SOX6 ID2 ANK3…
6.97361e-08	102	2618	1.93797	GO:0007399 nervous system development	http://amigo.geneontology.org/amigo/term/GO:0007399	FGF9 SYPL2 NDRG2 GAS7 SEMA3B ADGRA2 NEO1 FRY WHRN APLP1 WNT2 UNC5B SOX6 WNT5B APC2 BCL11A ATXN1 WNT2B LRP4 HAPLN3 MEIS1 TNFRSF21 MAL2 RIT2 DISC1 NLGN4Y NAV2 EFNA1 SLIT3 ROR1 PBX1 NLGN3 MYO6 ARHGEF25 TGFB2 ITM2C ROBO1 NRTN AZU1 ADRA2C KDM7A MAPK8IP2 TG PRDM6 RORA CTTNBP2 PALM CECR2 PLA2G3 PTPRS SLC1A1 SLC1A2 PCDHB2 BCHE NRP2 SOX4 FLRT3 ATP1B2 TSPAN2 AVIL EGF CDH11 CRABP2 PTPRG RSPO2 VLDLR CRB2 ROM…
1.89971e-05	71	1836	1.92355	GO:0023056 positive reg. of signaling	http://amigo.geneontology.org/amigo/term/GO:0023056	GJA1 ADGRA2 TRAF1 GPR137B TGFB2 IL11 RUNDC3A TGFB3 INHA F2RL3 INHBE GPC3 DUSP15 GDF6 INHBB ARHGEF3 INSR F2R ROR1 TMEM198 AKAP5 DCN PLA2G3 ING4 KDR GADD45G EGF TSLP RSPO2 DKK2 TLR3 SERPINF2 ADRA2C ADRB3 LGR4 MAPK8IP2 MARCO NEO1 LMCD1 LGMN FGF9 GCK SLC1A1 NPY SOX4 ITM2C CRB2 RIT2 DGKI DDR2 DISC1 PBXIP1 NPNT NSG1 EFNA1 FZD4 SCUBE2 ALOX15B PLA2G6 JAG2 RASL10B UNC5B CDKN1C ITGAV SCUBE3 ROBO1 HCLS1 SLC…
1.6385e-06	103	2867	1.78701	GO:0009653 anatomical structure morphogenesis	http://amigo.geneontology.org/amigo/term/GO:0009653	GAS7 SEMA3B ADGRA2 NEO1 VASH1 FRY WHRN FGF9 APLP1 UNC5B TNNT2 SOX4 AMOT KDR SMAD6 ITGAV MYLK3 CDH11 MEIS1 VANGL2 EFNA1 MMRN2 FZD4 CSRP2 SLIT3 PBX1 MYO6 ARHGEF25 DCN TGFB2 RGCC COL4A2 EGF ANTXR1 ROBO1 FOXO4 COL5A2 MAPK8IP2 RORA SNX10 PCSK5 PALM CECR2 PLA2G3 MYH14 PTPRS WNT2 SLC1A1 NRP2 TGFB3 BCL11A FLRT3 WNT2B LRP4 CHAD MFGE8 CRABP2 GPC3 RSPO2 VLDLR CRB2 ROM1 ARID5B ADAMTS5 DISC1 TLR3 VSTM4 SERPIN…
1.25352e-10	162	4617	1.74531	GO:0048731 system development	http://amigo.geneontology.org/amigo/term/GO:0048731	FGF9 SYPL2 NDRG2 GAS7 SEMA3B ADGRA2 NEO1 VASH1 FRY GPR137B WHRN APLP1 WNT2 UNC5B SOX6 WNT5B APC2 BCL11A ATXN1 AMOT KDR WNT2B LRP4 ITGAV HAPLN3 MYLK3 MEIS1 TNFRSF21 MAL2 RIT2 DISC1 NLGN4Y NAV2 EFNA1 MMRN2 FZD4 SLIT3 ROR1 PBX1 NLGN3 MYO6 ARHGEF25 DCN TGFB2 RGCC COL4A2 ITM2C EGF GDF6 ROBO1 NRTN AZU1 ADRA2C FOXO4 JAG2 KDM7A ST3GAL1 MAPK8IP2 TG PRDM6 RORA PTPN3 CTTNBP2 SNX10 PCSK5 PALM CECR2 PLA2G3 PT…
5.52963e-06	104	2990	1.73013	GO:0007166 cell surface receptor signaling pathway	http://amigo.geneontology.org/amigo/term/GO:0007166	SEMA3B ADGRA2 TRAF1 TGFB2 EFS FGF9 WNT2 WNT5B APC2 TGFB3 INHA KDR WNT2B LRP4 COL4A2 SMAD6 ITGAV INHBE GPC3 DUSP15 CTF1 FOXO1 DKK2 SLA GDF6 DDR2 VANGL2 INHBB FSTL1 CXCL5 FAM83B SPRY3 EFNA1 STAT2 INSR MMRN2 FZD4 SHISA2 PTCH1 TMEM198 MAML3 TMEM170B TET1 DCN BICC1 EGF TSLP IGSF1 RSPO2 TLR3 FOXO4 LGR4 PDK4 MAPK8IP2 CALCOCO1 HHAT NEO1 RORA P2RX6 DAAM1 LGMN HBP1 SLC1A1 UNC5B NRP2 SOX4 FLRT3 PXDN ITM2C T…
2.41976e-07	125	3602	1.72617	GO:0010646 reg. of cell communication	http://amigo.geneontology.org/amigo/term/GO:0010646	GJA1 MAPK8IP2 ADGRA2 TRAF1 GPR137B TGFB2 IL11 GCK KAZALD1 RUNDC3A APC2 TGFB3 INHA F2RL3 LRP4 INHBE GPC3 DUSP15 DKK2 GDF6 DGKI INHBB FSTL1 ARHGEF3 NLGN4Y SPRY3 INSR MMRN2 FZD4 SHISA2 F2R ROR1 TMEM198 NLGN3 TMEM170B CASTOR1 TET1 AKAP5 DCN PALM PLA2G3 APLP1 ING4 BICC1 KDR GADD45G SMAD6 EGF CACNA1A REN TSLP IGSF1 RSPO2 CACNA1B FOXO1 TLR3 CREBRF SERPINF2 ADRA2C ADRB3 LGR4 MARCO NEO1 RORA LMCD1 RGS11 S…
4.98886e-07	124	3615	1.7062	GO:0023051 reg. of signaling	http://amigo.geneontology.org/amigo/term/GO:0023051	GJA1 MAPK8IP2 ADGRA2 TRAF1 GPR137B TGFB2 IL11 GCK KAZALD1 RUNDC3A APC2 TGFB3 INHA F2RL3 LRP4 INHBE GPC3 DUSP15 DKK2 GDF6 DGKI INHBB FSTL1 ARHGEF3 NLGN4Y SPRY3 INSR MMRN2 FZD4 SHISA2 F2R ROR1 TMEM198 NLGN3 TMEM170B CASTOR1 TET1 AKAP5 DCN PALM PLA2G3 APLP1 ING4 BICC1 KDR GADD45G SMAD6 EGF CACNA1A REN TSLP IGSF1 RSPO2 CACNA1B FOXO1 TLR3 CREBRF SERPINF2 ADRA2C ADRB3 LGR4 MARCO NEO1 RORA LMCD1 RGS11 S…
1.1906e-05	101	2945	1.7059	GO:0032879 reg. of localization	http://amigo.geneontology.org/amigo/term/GO:0032879	SEMA3B FGF9 CFAP69 GCK KCNJ13 AMOT AZIN2 GPC3 SYT9 MMRN2 KCNJ12 TET1 AKAP5 GSTM2 DCN KCNH2 PTPN3 VASH1 CHRD TGFB2 IL11 PLA2G3 LGMN RGCC WNT5B TGFB3 F2RL3 KDR ATP1B2 ITGAV EGF CREBRF INSR AZU1 F2R PTCH1 MAPK8IP2 ADGRA2 SIRT4 BNIP3L SLC1A1 SLC1A2 ASIC1 TNNC1 TNNT2 SGIP1 INHA SOX4 OPRL1 HSPA2 LRP4 RNASEL MFGE8 CACNA1A REN CACNA1B FOXO1 CACNA1C MCOLN2 DGKI DDR2 INHBB TRPV3 EFNA1 KCNS3 MST1 CAMK1D PLA…
1.01216e-05	108	3210	1.67354	GO:0009966 reg. of signal transduction	http://amigo.geneontology.org/amigo/term/GO:0009966	GJA1 MAPK8IP2 ADGRA2 TRAF1 GPR137B TGFB2 IL11 KAZALD1 RUNDC3A APC2 TGFB3 INHA F2RL3 LRP4 INHBE GPC3 DUSP15 DKK2 GDF6 INHBB FSTL1 ARHGEF3 SPRY3 INSR MMRN2 FZD4 SHISA2 F2R ROR1 TMEM198 TMEM170B CASTOR1 TET1 AKAP5 DCN PALM APLP1 ING4 BICC1 KDR GADD45G SMAD6 EGF REN TSLP IGSF1 RSPO2 FOXO1 TLR3 CREBRF SERPINF2 ADRA2C ADRB3 LGR4 MARCO NEO1 RORA LMCD1 RGS11 LGMN FGF9 NPY SOX4 OPRL1 AMOT PXDN ITM2C CRB2 …
